# Supplementary material for: Genome-wide association study revealed genetic variations of ABA sensitivity controlled by multiple stress-related genes in rice
Source: Stress Biol. 2021 Oct 7;1(1):10. doi: 10.1007/s44154-021-00011-4 (PMC10441979; doi:10.1007/s44154-021-00011-4)
Supplement: Supplementary file 1 — Supplementary Table 1. Accession names and trait values (the mean of three replicates) for CKG, ABAG, and REG. [file 44154_2021_11_MOESM1_ESM.xlsx]

## Sheet: phenotype_germination
Supplementary Table 1. Accession names and trait values (mean of three replicates) for CKG, ABAG, and REG
Cultivar_No.	CKG	ABAG	REG	Cultivar_Name	Subpopulation	Location
C001	0.615	0.0199	0.0324	Sadu-cho	Ind	Philippines
C002	0.9674	0.0686	0.0709	Dom_Sufid	VI	Philippines
C003	0.8103	0.3326	0.4104	Gerdeh	Jap	Iran
C004	0.9944	0.8859	0.8909	Li-Jiang-Xin-Tuan-Hei-Gu_	Jap	China
C006	0.5345	0.0491	0.0919	Shan-Huang_Zhan-2-1_	Ind	China
C007	0.7795	0.2423	0.3108	Shan-Huang_Zhan-2-2_	Ind	India
C009	0.6724	0.1559	0.2318	MOROBEREKAN	Ind	United_States
C011	0.4575	0.0355	0.0775	MILYANG_23	Ind	Taiwan
C013	0.8873	0.1105	0.1246	N_22	Aus	Philippines
C014	0.9401	0.7802	0.8299	M202	Jap	India
C015	0.8215	0.0832	0.1013	Dular	Aus	Heilongjiang
C017	0.8874	0.1846	0.208	AnnongwangengB-1	Jap	Anhui
C019	0.711	0	0	Aijiaonante	Ind	Guangdong
C020	0.4981	0	0	Guangluai-4-1	Ind	Hunan
C021	0.4032	0.0133	0.033	xiangaizao10	Ind	Unknown
C022	0.9013	0.4599	0.5103	JinnanteB	Ind	Hunan
C024	0.5086	0.0449	0.0883	zhenshan97B-1	Ind	Jiangxi
C025	0.7046	0.0057	0.0082	Qingsiai16B	Ind	Guangdong
C026	0.9131	0.3848	0.4214	Weiguo	Jap	Liaoning
C027	0.5264	0.0112	0.0213	Dianrui409B	Ind	Yunnan
C028	0.9457	0.4118	0.4354	Liaogeng287	Jap	Liaoning
C030	0.8511	0.0542	0.0637	88B-1	Ind	Jiangsu
C031	0.7357	0.1561	0.2122	88B-2	Ind	Hunan
C032	0.5267	0.085	0.1614	Longhuamaohu	Jap	Hebei
C033	0.5115	0.0064	0.0125	Lucaihao	Ind	Fujian
C036	0.8933	0.0544	0.0609	Shufeng101	Ind	Sichuan
C037	0.8536	0.1084	0.127	Chengduai3hao	Ind	Sichuan
C038	0.9708	0.094	0.0968	Sankecui	Ind	Hunan
C039	0.9122	0	0	Gongju73	Ind	Yunnan
C040	0.9246	0.0046	0.005	Jiabala	Ind	Xizang
C041	0.5694	0.1134	0.1991	Taishannuo	Ind	Guangdong
C042	0.703	0.0366	0.0521	Guichao2hao	Ind	Guangdong
C043	0.8118	0.0218	0.0268	Huke3hao	Ind	Shanghai
C044	0.7909	0.0494	0.0625	Teqingxuanhui	Ind	Unknown
C045	0.8388	0.0508	0.0605	Huangsiguizhan	Ind	Guangdong
C046	0.5381	0.0182	0.0338	Xiangwanxian3hao	Ind	Hunan
C047	0.8804	0.2593	0.2945	Hanmadao-2	Ind	Taiwan
C048	0.9088	0.6713	0.7386	Zaoshunonghu6	Jap	Hunan
C050	0.753	0.0282	0.0374	Chengnongshuijing	Ind	Sichuan
C051	0.9528	0.6542	0.6866	PeiC122	Admix	Unknown
C052	0.986	0.4604	0.4669	Guihuahuang	Jap	Jiangsu
C053	0.8463	0.0078	0.0092	Momi	Ind	Guangxi
C054	0.9839	0.568	0.5773	Xiushui115	Jap	Zhejiang
C055	0.8336	0.0207	0.0248	Sanbaili	Ind	Hunan
C057	0.8641	0.061	0.0706	Dandongludao	Jap	Liaoning_China
C058	0.8495	0.006	0.007	Liusha1hao	Ind	Guangxi_China
C059	0.6516	0.1109	0.1702	Bawangbian1	Ind	Hubei
C060	0.6479	0.0502	0.0774	Dongtingwanxian	Ind	Hunan
C061	0.2951	0.0063	0.0213	Yangdao2hao	Ind	Jiangsu
C062	0.8347	0.1438	0.1722	WH62	Ind	Henan
C063	0.9841	0.6661	0.6769	Geng87-304	Jap	Hunan
C064	0.9793	0.8279	0.8454	Sugeng2hao	Jap	Jiangsu
C066	0.6318	0.0831	0.1315	Liushizao	Ind	Sichuan
C067	0.4488	0.045	0.1003	Muxiqiu	Jap	Jiangsu
C068	0.7306	0.2025	0.2771	Taizhongxianxuan2	Ind	Taiwan
C069	0.5404	0	0	Dangyu5hao	Ind	Anhui
C070	0.8935	0.8029	0.8986	Youmangzaogeng	Jap	Jiangsu
C071	0.9695	0.3303	0.3407	Laohuzhong	Jap	Shanghai
C072	0.8589	0.0747	0.0869	Nantehao	Ind	Jiangxi
C073	0.6264	0.0255	0.0407	Esiniu	Ind	Guangdong
C074	0.8294	0.4349	0.5244	cunsanli	Jap	Jiangsu
C075	0.9632	0.0515	0.0535	Huangkezaonian	Jap	Jiangsu
C076	0.6411	0.0056	0.0087	Benbanggu-1	Ind	Sichuan
C077	0.8471	0.0056	0.0067	Benbanggu-2	Ind	Yunnan
C078	0.7757	0.2896	0.3734	Qitoubaigu	Ind	Yunnan
C079	0.4363	0.1695	0.3885	Muguanuo-1	Jap	Hunan
C080	0.82	0.4102	0.5002	Hanmadao-1	Ind	Henan
C081	0.758	0.0106	0.014	Heidu4	Ind	Guangdong
C082	0.9868	0.4004	0.4058	Gaoyangdiandao	Jap	Hebei
C083	0.9681	0.0378	0.0391	chikenuo	Jap	Fujian
C084	0.9258	0.3346	0.3614	Haobuka	Jap	Yunnan
C085	0.9744	0.9086	0.9325	Shanjiugu	Jap	Sichuan
C087	0.9772	0.2283	0.2337	Lixingeng	Jap	Sichuan
C088	0.8813	0.2746	0.3116	Nangaogu-2	Ind	Jiangsu
C089	0.99	0.7443	0.7517	Tieganwu	Jap	Zhejiang
C090	0.8808	0.0358	0.0406	Sanlicun	Ind	Shanxi
C091	0.9389	0.7148	0.7613	Meihuanuo-1	Ind	Sichuan
C092	0.8779	0.3804	0.4334	Meihuanuo-2	Ind	Yunnan
C093	0.9487	0.852	0.8982	Xiangnuo-2	Jap	Guizhou
C094	0.9334	0.1873	0.2007	Menjiagao1	Ind	Hainan
C095	0.8499	0.2899	0.3411	Xiaohonggu	Ind	Yunnan
C096	0.4866	0.0824	0.1694	Jinxibai-1	Ind	Jiangxi
C097	0.9065	0.4138	0.4564	Jinbaoyin	Ind	Fujian
C098	0.9906	0.4796	0.4842	Hongainuo	Ind	Guangxi
C099	0.8955	0.1095	0.1223	WH099	Ind	Guangxi
C100	0.9143	0.1436	0.157	WH100	Ind	Hubei
C101	0.9422	0.8278	0.8786	Babaili	Jap	Yunnan
C104	0.8364	0.3677	0.4396	Mamagu-1	Ind	Sichuan
C105	0.9724	0.443	0.4556	WH105	Ind	Yunnan
C106	0.9008	0.6871	0.7628	Hongkezhenuo	Jap	Guizhou
C108	0.6475	0.0913	0.141	Mamagu-2	Ind	Sichuan
C109	0.835	0.2096	0.251	WH109	Ind	Yunnan
C110	0.876	0.4433	0.5061	Xianggu	Ind	Yunnan
C111	0.9336	0.8491	0.9095	Ximaxian	Jap	Yunnan
C113	0.6457	0.2146	0.3324	Xiangzaoxian7hao	Ind	Hunan
C114	0.9848	0.1976	0.2006	80B	Ind	Hunan
C115	0.8279	0.1182	0.1428	WH115	Ind	Hunan
C116	0.9189	0.5391	0.5867	LimingB	Jap	Liaoning
C118	0.3975	0.0288	0.0725	Gu154	Ind	Unknown
C120	0.4924	0.2838	0.5763	Shuiyuan300li	Jap	Tianjin
C121	0.8683	0.0267	0.0308	XiangaiB	Ind	Jiangxi
C122	0.706	0.116	0.1642	Aituogu151	Ind	Sichuan
C123	0.8156	0.1132	0.1388	Taidongludao	Jap	Taiwan
C124	0.733	0.0547	0.0747	menjiading2	Ind	Hainan
C125	0.7745	0.0132	0.017	Jiefangxian	Ind	Jiangxi
C127	0.7293	0.0198	0.0271	Baikehualuo	Ind	Guangdong
C128	0.9635	0.0815	0.0846	Liuyezhan	Ind	Hubei
C129	0.7967	0.1947	0.2443	Aihechi	Ind	Jiangxi
C130	0.9574	0.8259	0.8626	Xiangnuo-1	Jap	Guizhou
C131	0.9671	0.501	0.518	Xuanenchangtan	Ind	Hubei
C132	0.6095	0.1513	0.2482	Jinzhinuo	Ind	Yunnan
C133	0.4338	0.2177	0.5017	Muguanuo-2	Jap	Shanxi
C134	0.9018	0.2761	0.3061	Wuzidui	Jap	Yunnan
C135	0.818	0.2034	0.2486	Xibaizhan	Ind	Sichuan
C136	0.8367	0.3915	0.4678	Zegu	Ind	Guizhou
C140	0.9711	0.6352	0.6541	Wuzuhonggu	Ind	Yunnan
C141	0.9376	0.4094	0.4366	Nangaogu-1	Ind	Yunnan
C142	0.6158	0.1663	0.2701	Mowanggunei-1	Ind	Yunnan
C143	0.9357	0.6303	0.6736	Qitougu	Ind	Yunnan
C144	0.7596	0.5512	0.7257	Huangpinuo	Jap	Yunnan
C145	0.8062	0.0475	0.0589	Zhenshan97B	Ind	Zhejiang
C146	0.9306	0.8667	0.9313	Nipponbare	Jap	Japan
C147	0.8857	0	0	Minghui63	Ind	Unknown
C148	0.9216	0.256	0.2778	9311	Ind	Hunan
C149	0.8911	0.6977	0.783	Zhonghua11	Jap	Beijing
C150	0.8507	0.4096	0.4815	Balilla	Jap	Italy
C151	0.8266	0.3206	0.3879	Nanjing11	Ind	Jiangsu
C152	0.9884	0.3857	0.3902	2428	Jap	Jiangsu
C153	0.8977	0.062	0.069	IRAT109	Jap	Unknown
C156	0.585	0.0906	0.1548	ChaoyangyihaoB	Ind	Hunan
C157	0.5102	0.0849	0.1663	L301B	Ind	Hunan
C159	0.5788	0	0	ZhuzhenB	Ind	Hunan
C160	0.726	0.0621	0.0855	Baoxie-7B	Ind	Hunan
C161	0.9389	0.1287	0.137	Gzhenshan97B	Ind	Sichuan
C162	0.8971	0.0141	0.0157	Nanxiongzaoyou	Ind	Guangdong
C163	0.709	0.0237	0.0335	Zaoshuxianghei	Ind	Guangxi
C164	0.8626	0.0146	0.017	IR661-1	Ind	Unknown
C165	0.8402	0.3491	0.4156	Nanjing11-2	Ind	Jiangsu
C166	0.67	0.0219	0.0327	Gui630	Ind	Unknown
C167	0.6709	0.0524	0.0781	76--1	Ind	Unknown
C168	0.4679	0	0	Xugunuo	Ind	Hunan
C169	0.8937	0.1224	0.137	Taizhongzailai1	Ind	Taiwan
C170	0.8936	0.3959	0.4431	Xiangwanxian1hao	Ind	Hunan
C171	0.9551	0.3781	0.3959	Xingguo	Jap	Jilin
C172	0.7364	0.2475	0.3361	Zhonghua8hao	Jap	Beijing
C173	0.9097	0.114	0.1253	Aimakang	Ind	Sichuan
C174	0.5511	0.1285	0.2331	JWR221	Ind	Unknown
C175	0.8639	0.0429	0.0497	Zhengxian232	Ind	Jiangsu
C178	0.8478	0.0248	0.0293	Aimi	Ind	Jiangxi
C179	0.9747	0.4993	0.5123	Haobayong1	Jap	Yunnan
C180	0.8609	0.3352	0.3894	Wanlixian	Ind	Hunan
C181	0.5513	0.2155	0.3909	Feidongtangdao	Jap	Anhui
C182	0.9851	0.3869	0.3928	Hengxianliangchun	Ind	Guangxi
C183	0.9473	0.0901	0.0951	Leihuozhan	Ind	Anhui
C184	0.9944	0.2826	0.2842	Baikezaohe	Ind	Hunan
C185	0.9358	0.3826	0.4088	Haomake(K)	Jap	Yunnan
C187	0.9372	0.3014	0.3216	Niankenuo	Jap	Guizhou
C189	0.9221	0.423	0.4588	Putaohuang	Jap	Tianjin
C190	0.9666	0.5681	0.5877	Xiangdao	Ind	Henan
C191	0.6773	0.2982	0.4402	Younian	Ind	Guizhou
C193	0.9074	0.0137	0.0151	Zhongnong4hao	Ind	Sichuan
C195	0.9777	0.2183	0.2233	Hongmisandan	Jap	Jiangxi
C198	0.9203	0.1625	0.1766	Zinuo	Ind	Yunnan
C201	0.9671	0.6397	0.6615	Yizhixiang	Ind	Fujian
C202	0.7505	0.2371	0.3159	Xiaobaimi	Ind	Guizhou
C203	0.8173	0.0741	0.0907	Zaoxian240	Ind	Anhui
W001	0.7731	0.0757	0.098	Mayang_Khang	Ind	Indonesia
W002	0.9619	0.5447	0.5663	E_B_Gopher	Jap	United_States
W004	0.9815	0.3395	0.3459	Quinimpol	Jap	Philippines
W005	0.8693	0.0063	0.0072	TAICHU_MOCHI_59	Jap	Taiwan
W007	0.9721	0.8473	0.8717	Criollo_Chivacoa_2	Jap	Venezuela
W009	0.7809	0.0807	0.1034	BERLIN	Ind	Costa_Rica
W010	0.8578	0.2369	0.2762	Sel._No._388	Jap	Uruguay
W015	0.7977	0.1101	0.138	Safut_Khosha	Aus	Afghanistan
W017	0.9532	0.5079	0.5328	R_75	Jap	Senegal
W018	0.6766	0.4438	0.6558	UZ_ROSZ_M38	Jap	Uzbekistan
W020	0.4225	0.2101	0.4973	IARI_6626	Aus	India
W021	0.9055	0.5461	0.6031	Khao_Luang	Jap	Laos
W022	0.9578	0.2078	0.217	C_8429	Jap	Papua_New_Guinea
W023	0.9751	0.0715	0.0733	Warrangal_Culture_1252	Ind	India
W025	0.9784	0.0909	0.0929	NC_1/536	Aus	Pakistan
W027	0.8273	0.375	0.4533	Chacareiro_Uruguay	Jap	Uruguay
W029	0.8262	0.0232	0.0281	Ai_Chueh_Ta_Pai_Ku	Ind	Taiwan
W030	0.8718	0.0874	0.1003	Thang_10	Ind	Vietnam
W031	0.6671	0.0145	0.0217	Sipirasikkam	Ind	Indonesia
W032	0.7135	0.0054	0.0075	TJ	Ind	Guyana
W033	0.9834	0.0339	0.0345	PD_46	Ind	Sri_Lanka
W034	0.8222	0.2494	0.3034	PATNAI_6	Aus	Myanmar
W035	0.9249	0.0665	0.0719	K8C-263-3	Ind	Suriname
W036	0.9614	0.0063	0.0065	Chun_118-33	Ind	China
W038	0.9822	0.2428	0.2472	BLUE_STICK	Jap	Fiji
W039	0.6094	0.0134	0.022	Nam_Dawk_Mai	Ind	Thailand
W040	0.8864	0.1385	0.1563	INIAP_7	Ind	Ecuador
W041	0.9777	0.1096	0.1122	Onu_B	Jap	Zaire
W043	0.7412	0.0424	0.0573	Dichroa_Alef_Uslkij	Ind	Kazakhstan
W044	0.8818	0.0497	0.0564	BKN_6987-68-14	Ind	Thailand
W046	0.9166	0.0375	0.041	IR_9660-48-1-1-2	Ind	Philippines
W047	1	0.8502	0.8502	Jumli_dhan	Jap	Nepal
W049	0.55	0.0427	0.0777	PHUDUGEY	Aus	Bhutan
W053	0.95	0.9213	0.9698	GPNO_1106	Jap	Guatemala
W055	0.8093	0.2659	0.3286	Ragasu	Admix	Taiwan
W056	0.9888	0.315	0.3186	Tamanishiki	Jap	Japan
W057	0.8632	0.0595	0.0689	Grassy	Jap	Haiti
W058	0.4646	0	0	Kao_Chio_Lin_Chou	Ind	Taiwan
W060	0.9551	0.8967	0.9388	Somewake	Jap	Japan
W061	0.8805	0.5562	0.6317	Ardito	Jap	Italy
W062	0.994	0.26	0.2615	NANTON_NO._131	Jap	Taiwan
W064	0.2998	0.1082	0.3608	CSORNUJ	Jap	Hungary
W067	1	0.2267	0.2267	Mitak	Jap	Indonesia
W068	0.9787	0.3801	0.3883	Gazan	Jap	Afghanistan
W069	0.5272	0.2701	0.5123	99216	Aus	India
W070	0.6936	0.0772	0.1113	Shui_Ya_Jien	Ind	Hong_Kong
W071	0.9316	0.2719	0.2919	AKP_4	Ind	India
W072	0.8896	0.37	0.4159	SORNAVARI	Aus	Mali
W073	0.7115	0.049	0.0689	IR_2061-214-2-3	Ind	Philippines
W074	0.8885	0.1303	0.1466	TAINUNG_45	Ind	Taiwan
W075	0.8712	0.2537	0.2912	Sapundali_Local	Ind	India
W076	0.7719	0.0833	0.1079	Tauli	Aus	Nepal
W077	0.9149	0.2062	0.2254	79	VI	Guyana
W079	0.8713	0.2269	0.2605	A_152	Admix	Bangladesh
W080	0.9262	0.2498	0.2696	UZ_ROS_59	Ind	Uzbekistan
W081	0.9595	0.1177	0.1227	Gasym_Hany	VI	Azerbaijan
W082	0.5945	0.2116	0.3559	Celiaj	Jap	Azerbaijan
W083	0.9037	0.0405	0.0448	CNTLR80076-44-1-1-1	Ind	Thailand
W084	0.9693	0.4832	0.4985	IR_58614-B-B-8-2	Ind	Philippines
W085	0.8583	0.0205	0.0239	KECHENGNUO_NO._4	Ind	China
W086	0.8603	0.036	0.0419	4484	Ind	China
W087	0.8032	0.1943	0.2419	YOU-I_B	Ind	China
W089	0.9807	0.0904	0.0922	Egyptian_Wild_Type	Ind	Turkey
W090	0.9946	0.7323	0.7362	C.B._II	Aus	Japan
W091	0.9516	0.2136	0.2245	Gallawa	Aus	Sri_Lanka
W092	0.8345	0.1016	0.1218	Karayal	Aus	Sri_Lanka
W093	0.9871	0.0299	0.0303	Srav_Prapay	Ind	Cambodia
W094	0.9255	0.0466	0.0503	Nang_Bang_Bentre	Aus	Vietnam
W095	0.8748	0.2245	0.2567	DJ_24	Aus	Bangladesh
W096	0.8803	0.0434	0.0493	DJ_102	Aus	Bangladesh
W097	0.9267	0.8773	0.9466	Santhi_990	Admix	Pakistan
W098	0.9707	0.6042	0.6224	UZ_ROS_7-13	Aus	Uzbekistan
W099	0.7356	0.0574	0.078	SL_22-620	Aus	Sierra_Leone
W100	0.982	0.0086	0.0088	Spin_Mere	Aus	Afghanistan
W101	0.9303	0.0155	0.0167	AMANE	Ind	Sri_Lanka
W102	1	0.5971	0.5971	Padi_Tarab_Arab	Jap	Malaysia
W103	0.9686	0.0284	0.0293	P_35	Aus	India
W104	0.759	0.0575	0.0757	CAROLINO_164	Aus	Chad
W105	0.9658	0.1908	0.1975	HKG_98	Aus	Mali
W106	0.939	0.0857	0.0913	Daudzai_Field_Mix	Aus	Pakistan
W108	0.8364	0.0041	0.0049	Hi_Muke	Aus	Kazakhstan
W109	0.9873	0.9064	0.9181	WIR_911	Jap	Russian_Federation
W111	0.5972	0.0058	0.0098	Sereno	Ind	Jamaica
W112	0.6448	0.2348	0.3641	ARC_10633	Ind	India
W117	0.6782	0.3681	0.5428	KRASNODARSKIJ_3352	Jap	Russian_Federation
W120	0.7975	0.0423	0.053	Bombilla	Jap	Spain
W121	0.8954	0.2997	0.3347	TCHAMPA	Aus	Iran
W122	0.9263	0.2071	0.2236	BHIM_DHAN	Jap	Nepal
W123	0.7951	0.4806	0.6044	WC_3532	Jap	Peru
W124	0.5188	0.0368	0.0709	Kin_Shan_Zim	Ind	China
W125	0.9257	0.031	0.0335	Yong_Chal_Byo	Admix	Korea_South
W126	0.904	0.3626	0.4012	Pan_Ju	Ind	China
W130	0.969	0.6916	0.7137	LUSITANO	Jap	Portugal
W131	0.6804	0	0	IARI_6621	Aus	India
W132	0.7608	0.005	0.0065	Hsin_Hsing_Pai_Ku	Ind	Taiwan
W138	0.9149	0.0664	0.0725	4595	Ind	China
W140	0.9099	0.0424	0.0466	Ittikulama	Aus	Sri_Lanka
W141	0.7734	0.0458	0.0592	DNJ_179	Aus	Bangladesh
W142	0.7892	0.0159	0.0201	DNJ_121	Aus	Bangladesh
W143	0.9753	0.694	0.7116	Jyanak	Jap	Bhutan
W144	0.8503	0.0091	0.0107	Ao_Chiu_2_Hao	Ind	China
W145	0.62	0.1445	0.2331	GUYANE_1	Ind	Chad
W146	0.9781	0.6708	0.6858	10340	Ind	Italy
W147	0.8654	0.1852	0.2141	BR11	Ind	Bangladesh
W148	0.9254	0.0279	0.0301	BR24	Ind	India
W149	0.9499	0.2869	0.302	93072	Ind	China
W151	0.711	0.0451	0.0634	C418	Ind	China
W152	0.8678	0.171	0.197	CDR22	Ind	China
W153	0.7345	0.0817	0.1112	Chenghui448	Ind	Sichuan
W154	0.7479	0.2223	0.2972	Fengaizhan	Ind	Guangdong
W155	0.7328	0.0576	0.0786	Gang46B	Ind	China
W156	0.826	0.2065	0.25	Gumei2hao	Ind	Sichuan
W157	0.8163	0.2752	0.3372	Huajingxian74	Ind	Guangdong
W158	0.8065	0.4755	0.5896	M3122	Admix	China
W159	0.8493	0.2316	0.2727	R644	Ind	China
W160	0.9291	0.5411	0.5824	Shennong265	Jap	Unknown
W161	0.9109	0.0746	0.0819	Y134	Ind	China
W162	0.9519	0.2133	0.2241	Yuanjing7	Jap	China
W163	0.896	0.2683	0.2995	Yuexiangzhan	Ind	Guangdong
W164	0.6964	0.0986	0.1416	Zaoxian14	Ind	Unknown
W165	0.7179	0.0366	0.051	Zhong413	Ind	Zhejiang
W166	0.9484	0.0213	0.0225	Zhongyouzao81	Ind	Zhejiang
W168	0.3782	0.0072	0.0192	Bg90-2	Ind	Brazil
W169	0.836	0.0773	0.0924	IR72	Ind	Unknown
W170	0.6229	0.1474	0.2367	PR106	Ind	Pakistan
W172	0.6544	0.0868	0.1326	Amo13_(Sana)	Ind	Unknown
W174	0.8297	0.5596	0.6745	Gayabyeo	Ind	Korea
W175	0.6759	0.323	0.4779	Iksan438	Admix	Korea
W176	0.6029	0.1234	0.2047	Milyang23	Ind	Korea
W177	0.8173	0.092	0.1126	MR185	Ind	Malaysia
W179	0.7482	0.6486	0.867	Shwe_Thwe_Yin_Hyv	Ind	Myanmar
W180	0.693	0	0	Bg300	Ind	Sri_Lanka
W181	0.7356	0.0165	0.0225	Bg94-1	Ind	Sri_Lanka
W182	0.7088	0.2245	0.3167	CR203	Ind	Viet_Nam
W183	0.6341	0.0519	0.0819	OM997	Ind	VietNam
W184	0.5751	0.0922	0.1603	PSB_RC_28	Ind	Philippines
W185	0.5251	0.0781	0.1487	PSB_RC_66	Ind	Philippines
W186	0.5644	0.1997	0.3538	TEQING	Ind	Philippines
W187	0.4834	0	0	IR68552-55-3-2	Ind	Philippines
W188	0.4266	0.0365	0.0857	IR66897B	Ind	Unknown
W189	0.6131	0.0461	0.0753	IR58025B	Ind	Unknown
W193	0.8604	0.7962	0.9253	Dianjing	Jap	Unknown
W194	0.9569	0.0851	0.089	F6	Ind	Japan
W195	0.5935	0.1619	0.2728	452	Ind	Unknown
W197	0.7645	0.403	0.5271	Ai-Zi-DAO	Ind	China
W198	0.7944	0.2549	0.3209	Babaomi	Ind	China
W199	0.8837	0.1661	0.188	Diantun502	Ind	yunnan
W200	0.9493	0.6	0.6321	Heiheaihui	Ind	Unknown
W201	0.6695	0.0551	0.0822	Jiangxisimiao	Ind	Jiangxi
W202	0.7269	0.0292	0.0401	Laohudao	Ind	Zhejiang
W203	0.7993	0.2267	0.2836	Linjintangdao	Ind	Unknown
W204	0.6268	0.0827	0.1319	Mengguandamagu	Ind	Unknown
W205	0.7922	0.1492	0.1883	Pengshantieganzhan	Ind	Unknown
W206	0.6291	0.042	0.0668	Wumanggaonuo	Ind	Unknown
W207	0.7748	0.2638	0.3405	Yunguang8hao	Jap	yunnan
W208	0.9852	0.7935	0.8054	Zhongchao123	Jap	Unknown
W209	0.9507	0.3409	0.3585	Gizal159	Jap	Unknown
W210	0.6606	0.2736	0.4142	Khao_Daeng	Ind	Philippines
W211	0.9258	0.3092	0.334	Basmati370	Ind	Philippines
W212	0.9405	0.2233	0.2374	Bhavani	Ind	India
W213	0.9015	0.0605	0.0671	IR50	Ind	India
W214	0.823	0.0257	0.0313	Jhona349	Aus	Pakistan
W215	0.892	0.2145	0.2404	Karnal_Local	Aus	India
W216	0.602	0.0463	0.077	Type3	Ind	India
W217	0.6398	0.1668	0.2607	IRAT352	Ind	Indonesia
W219	0.9635	0.0278	0.0289	Domsiah	VI	Netherlands
W220	0.9551	0.0782	0.0819	Tarommolai1	VI	Unknown
W221	0.7923	0.0315	0.0398	MR77_(seberang)	Ind	Philippines
W222	0.8293	0.1532	0.1847	IR6	Ind	Pakistan
W223	0.6541	0.0186	0.0285	At354	Ind	Sri_Lanka
W224	0.644	0.0497	0.0772	BG304	Ind	Sri_Lanka
W226	0.9817	0.828	0.8434	M401	Jap	Philippines
W227	0.8684	0.448	0.5159	OM1706	Ind	Viet_Nam
W228	0.733	0.0534	0.0728	OM1723	Ind	Viet_Nam
W229	0.5966	0.0326	0.0547	X21	Ind	Viet_Nam
W230	0.8797	0.2504	0.2846	X22	Ind	Viet_Nam
W231	0.5472	0.1624	0.2967	X23	Ind	Viet_Nam
W233	0.876	0.0323	0.0369	C70	Ind	Viet_Nam
W234	0.4852	0.0186	0.0384	Q5	Ind	Viet_Nam
W235	0.961	0.4225	0.4396	Suiyangnian	Ind	Unknown
W236	0.9538	0.0136	0.0143	Pokhreli	Ind	Philippines
W237	0.9454	0.3108	0.3287	Govnd	Ind	Unknown
W238	0.6124	0.0788	0.1286	UPR191-66	Ind	India
W239	0.7254	0.106	0.1462	ASD18	Ind	India
W240	0.6913	0.0814	0.1177	TGMS29	Ind	India
W241	0.5573	0.1268	0.2276	Phalguna	Ind	India
W242	0.7577	0.1682	0.222	Ajaya	Ind	India
W243	0.9299	0.0682	0.0734	Dodda	Ind	Unknown
W244	0.9725	0.075	0.0772	Palung_2	Ind	Philippines
W245	0.7722	0.0523	0.0678	TKM6	Ind	India
W246	0.9626	0.0405	0.0421	RUSTYLATE/脰脨413	Ind	Unknown
W247	0.5032	0.077	0.153	Yenfangghu	Ind	Unknown
W248	0.7164	0.3915	0.5465	Heimichut	Ind	Unknown
W249	0.9324	0.2198	0.2357	Teksichut	Jap	Philippines
W250	0.7515	0.414	0.5509	Eiko	Jap	Japan
W251	0.9511	0.7172	0.754	RUBIO	Jap	Philippines
W252	0.9745	0.0901	0.0925	SADRI_RICE_1	VI	Iran
W253	0.9514	0.6116	0.6428	Sereendan_Kuning	Jap	Malaysia
W254	0.9558	0.6486	0.6787	SAI-BUI-BAO	Jap	Viet_Nam
W255	0.9933	0.2025	0.2039	ZIRI	VI	India
W256	0.9769	0.0313	0.0321	Dacca6	VI	United_States
W258	0.8968	0.193	0.2152	Amareles	VI	Portugal
W259	0.8454	0	0	Up15	Ind	Japan
W261	0.9536	0.037	0.0388	Ginga	Admix	Japan
W262	0.6694	0.0138	0.0207	Bintapan	Ind	Philippines
W263	0.7201	0.1577	0.219	SADAJIRA-19-303	Ind	Unknown
W264	0.9283	0.2859	0.308	CHOROFA	Ind	Philippines
W265	0.7058	0.2359	0.3343	La110	Ind	United_States
W267	0.8361	0.1853	0.2216	Yunhui72	Ind	China
W268	0.7549	0.0678	0.0899	Wudadaozhong	Ind	Korea_South
W269	0.8116	0.0231	0.0284	IR65600-27-1-2-2	Ind	Philippines
W270	0.7162	0.0148	0.0206	Yetuozai	Ind	Unknown
W271	0.5348	0.045	0.0842	P59279	Ind	Unknown
W272	0.8784	0.4368	0.4973	Tsao_wan_ching	Ind	China
W273	0.9179	0.1898	0.2067	Anambae_ndanggalasi	Jap	Indonesia
W274	0.7846	0.0218	0.0278	Er_chiu_ching	Ind	China
W275	0.9428	0.552	0.5855	Heen_goda_wee	Jap	Sri_Lanka
W276	0.8528	0.1373	0.161	Pathma_wee	Ind	Sri_Lanka
W277	0.8008	0.0183	0.0228	Lakkhi_kajal	Aus	Bangladesh
W278	0.9376	0.1702	0.1815	Moisdol	Aus	Bangladesh
W279	0.7913	0.5135	0.6489	Jabor_sail	Aus	Bangladesh
W280	0.9933	0.2042	0.2056	Sada_solay	Aus	Pakistan
W282	0.9317	0.3207	0.3442	Ma_ba_you_zhan	Ind	China
W285	0.9247	0.0185	0.02	Uwi	Jap	Indonesia
W286	0.8669	0.3208	0.37	Garia	Aus	Bangladesh
W287	0.668	0.0668	0.1	AUS_449	Aus	Bangladesh
W288	0.9508	0.7838	0.8243	Dourado_Precoce	Jap	Brazil
W289	0.9809	0.4152	0.4233	IR_661-1-140-3-117	Ind	Philippines
W290	0.9853	0.8649	0.8778	Aichi_Asahi	Jap	Japan
W291	0.8117	0.1144	0.1409	IR_2071-625-1-252	Ind	Philippines
W292	0.9192	0	0	Khoia_boro	Aus	Bangladesh
W293	0.6846	0.0495	0.0722	IR_8	Ind	Philippines
W294	0.9333	0.1264	0.1354	LABELLE	Admix	United_States
W295	0.877	0.3518	0.4011	LEBONNET	Ind	United_States
W296	0.7428	0.4084	0.5497	AUS_371	Aus	Bangladesh
W297	0.7379	0.5052	0.6846	AUS_373	Aus	Bangladesh
W298	0.5865	0.06	0.1023	IR_36	Ind	Philippines
W299	0.9106	0.1026	0.1127	JAYA	Ind	India
W300	0.9954	0.4788	0.481	NEW_BONNET	Jap	United_States
W301	0.852	0.0726	0.0853	IR_64	Ind	Philippines
W302	0.866	0.0758	0.0875	KUNTLAN	Jap	Indonesia
W303	0.9883	0.7421	0.7509	British_Honduras_Creole	Jap	Belize
W307	0.7343	0.131	0.1785	AGNO_(PSBRC28)	Ind	Philippines
W308	0.6833	0.0392	0.0573	PSBRC82	Ind	Philippines
W309	0.5577	0.0305	0.0547	NSICRC122	Ind	Philippines
W310	0.3606	0.0062	0.0171	BRRI_DHAN_29	Ind	Bangladesh
W311	0.5385	0.1388	0.2578	PR_116	Ind	Punjab
W312	0.6064	0.0412	0.0679	CIGEULIS	Ind	Indonesia
W313	0.9445	0.2965	0.3139	OM_2517	Ind	Viet_Nam
W314	0.8662	0.076	0.0877	BRRI_DHAN_28	Ind	Bangladesh
W315	0.8289	0.0448	0.0541	CIBOGO	Ind	Indonesia
W316	0.6932	0.1838	0.2652	NEDA	Ind	Iran_Islamic_Republic_of
W317	0.9086	0.0907	0.0998	CIHERANG	Ind	Indonesia
W318	0.9654	0.4437	0.4596	Qiuqianbai	Ind	Anhui
W320	0.7569	0.2071	0.2736	Wenxiangnuo	Ind	Yunnan
W324	0.8529	0.4414	0.5175	Zimangfeie	Jap	Guizhou
W325	0.7222	0.6398	0.8859	Guantuibaihe	Jap	Guizhou
W327	0.8514	0.1558	0.183	JinghuB	Jap	Anhui
W330	0.9166	0.9098	0.9926	ASWINA_330	Aus	Bangladesh
