# Supplementary material for: Genome-wide association study revealed genetic variations of ABA sensitivity controlled by multiple stress-related genes in rice
Source: Stress Biol. 2021 Oct 7;1(1):10. doi: 10.1007/s44154-021-00011-4 (PMC10441979; doi:10.1007/s44154-021-00011-4)
Supplement: Supplementary file 2 — Supplementary Table 2. Association loci of ABAG and REG in the indica subpopulation and whole population. [file 44154_2021_11_MOESM2_ESM.xlsx]

## Sheet: sheet
Supplementary Table 2 Association loci of ABAG and REG in the indica subpopulation and whole population
Ind_ABAG_GWAS_regions
No.	CHR	Pos_start	Pos_end	Region_bp	Lead SNPs in Guo et al (2018)	QTLs in reference Bhandari et al (2020)
1	Chr1	29244410	29408921	164511
2	Chr1	29423945	29680758	256813	sf0129611035
3	Chr1	29725190	30134583	409393	sf0129764483
4	Chr1	30146927	30153415	6488
5	Chr1	30194076	30270860	76784
6	Chr1	31905197	32194621	289424	sf0131917877/ sf0132153729
7	Chr3	14031567	14279994	248427	sf0314038707/ sf0314039212
8	Chr7	9833499	10102961	269462
9	Chr7	11604895	11901541	296646	sf0711806119
10	Chr11	4792991	4944639	151648
11	Chr11	4957014	5038051	81037	sf1104958380
12	Chr11	5050982	5169346	118364
13	Chr11	22887572	22913510	25938
14	Chr11	22939677	22974637	34960
15	Chr11	23262087	23294669	32582
16	Chr11	23316695	23331785	15090
17	Chr11	23374050	23393418	19368
Ind_REG_GWAS_regions
No.	CHR	Pos_start	Pos_end	Region_bp	Lead SNPs in Guo et al (2018)	QTLs in reference Bhandari et al (2020)
1	Chr1	31905197	32194621	289424	sf0131917877/ sf0132153729
2	Chr2	7165306	7178339	13033
3	Chr9	6372795	6601369	228574
4	Chr11	4796887	4944639	147752
5	Chr11	4957014	5038051	81037	sf1104958380
6	Chr11	5050982	5130636	79654
7	Chr11	22887572	22913510	25938
8	Chr11	22939677	22974637	34960
9	Chr11	23142631	23244160	101529	sf1123178193
10	Chr11	23257951	23294669	36718
11	Chr11	23316679	23331785	15106
12	Chr11	23374050	23393898	19848
Whole_ABAG_GWAS_regions
No.	CHR	Pos_start	Pos_end	Region_bp	Lead SNPs in Guo et al (2018)	QTLs in reference Bhandari et al (2020)
1	Chr2	20474248	20511905	37657	sf0220509693	qGY2–1
2	Chr2	20523274	20771200	247926	OsSAPK6
3	Chr3	7539281	7570059	30778
4	Chr3	7649172	7692992	43820
5	Chr3	7729761	7738519	8758
6	Chr3	7796672	7803039	6367
7	Chr3	7832907	7947374	114467
8	Chr3	16397804	16463528	65724	sf0316444477
9	Chr3	22531167	22592446	61279
10	Chr3	22641808	22700804	58996
11	Chr7	26473068	26932539	459471	bZip60/ sf0726627170/ sf0726753196/ sf0726843797
12	Chr9	9006620	9049485	42865
13	Chr9	9061354	9076094	14740
14	Chr9	9103388	9145765	42377
15	Chr9	9156401	9174919	18518
16	Chr9	9186605	9196372	9767
17	Chr9	9287115	9292499	5384
18	Chr9	20996556	21131158	134602		NBP qBMDW-NBP9–1
19	Chr11	22923134	22976411	53277
20	Chr11	23085436	23099025	13589
21	Chr11	23142631	23244160	101529	sf1123178193
22	Chr12	17782804	17790941	8137
Whole_REG_GWAS_regions
No.	CHR	Pos_start	Pos_end	Region_bp	lead snps in ref.Guo	QTLs in ref. Bhandari
1	Chr2	2182052	2187566	5514
2	Chr2	20474248	20771200	296952	OsSAPK6/ sf0220509693	qGY2–1
3	Chr3	7649172	7947374	298202
4	Chr3	22531167	22592446	61279
5	Chr3	22641808	22700804	58996
6	Chr7	22259313	22277895	18582
7	Chr7	26670456	26932539	262083	bZip60/ sf0726627170/ sf0726753196/ sf0726843797
8	Chr7	27625546	27652131	26585
9	Chr7	27763795	27798075	34280
10	Chr11	4832186	5070799	238613	sf1104958380
11	Chr11	22947091	22974637	27546
12	Chr11	23142894	23244160	101266	sf1123178193
13	Chr11	23257951	23287574	29623
14	Chr11	24708515	24768221	59706
15	Chr12	16987312	17067026	79714
16	Chr12	17782804	17790941	8137
17	Chr12	18795041	18805036	9995
18	Chr12	18815755	18830546	14791
Notes: 1. Common SNPs between ABAG and REG are shown in italics; 2. Lead SNPs in Guo et al. located in ABA association loci are shown in colume F; 3. QTLs reported in Bhandari et al. that are overlapped with ABA association loci are indicated in the colume G.
