# Supplementary material for: Genome-wide association study revealed genetic variations of ABA sensitivity controlled by multiple stress-related genes in rice
Source: Stress Biol. 2021 Oct 7;1(1):10. doi: 10.1007/s44154-021-00011-4 (PMC10441979; doi:10.1007/s44154-021-00011-4)
Supplement: Supplementary file 3 — Supplementary Table 3. Genes information in all association loci. [file 44154_2021_11_MOESM3_ESM.xlsx]

## Sheet: merged_info
			Supplementary Table 3 Genes information in all association loci
Gene	Ind_ABAG	Ind_REG	Whole_ABAG	Whole_REG	Response to ABA	Response to drought	Response to Osmotic	Gene_annotation
LOC_Os01g50940	Yes	No	No	No	Yes	Yes	Yes	helix-loop-helix DNA-binding domain containing protein, expressed
LOC_Os01g50950	Yes	No	No	No	Yes	Yes	Yes	expressed protein
LOC_Os01g50960	Yes	No	No	No	No	No	No	RNA polymerase II transcriptional coactivator KELP, putative, expressed
LOC_Os01g50970	Yes	No	No	No	Yes	Yes	Yes	expressed protein
LOC_Os01g50980	Yes	No	No	No	Yes	Yes	No	cullin, putative, expressed
LOC_Os01g50990	Yes	No	No	No	Yes	Yes	Yes	FBD domain containing protein, putative, expressed
LOC_Os01g51000	Yes	No	No	No	No	No	No	expressed protein
LOC_Os01g51010	Yes	No	No	No	No	Yes	No	DUF292 domain containing protein, expressed
LOC_Os01g51020	Yes	No	No	No	Yes	No	No	60S ribosomal protein L28-1, putative, expressed
LOC_Os01g51030	Yes	No	No	No	Yes	Yes	Yes	expressed protein
LOC_Os01g51040	Yes	No	No	No	Yes	No	No	transmembrane protein 16K, putative, expressed
LOC_Os01g51050	Yes	No	No	No	Yes	Yes	Yes	jacalin-like lectin domain containing protein, expressed
LOC_Os01g51060	Yes	No	No	No	Yes	No	No	hydrolase, putative, expressed
LOC_Os01g51070	Yes	No	No	No	No	No	No
LOC_Os01g51110	Yes	No	No	No	No	No	No	expressed protein
LOC_Os01g51120	Yes	No	No	No	No	No	No	vesicle transport v-SNARE protein, putative, expressed
LOC_Os01g51140	Yes	No	No	No	Yes	Yes	Yes	helix-loop-helix DNA-binding domain containing protein, expressed
LOC_Os01g51154	Yes	No	No	No	No	No	No	single myb histone, putative, expressed
LOC_Os01g51200	Yes	No	No	No	No	No	No	CK1_CaseinKinase_1.3 - CK1 includes the casein kinase 1 kinases, expressed
LOC_Os01g51210	Yes	No	No	No	Yes	Yes	Yes	uncharacterized protein PA4923, putative, expressed
LOC_Os01g51220	Yes	No	No	No	No	No	No	transport protein particle component, Bet3, domain containing protein, expressed
LOC_Os01g51230	Yes	No	No	No	Yes	Yes	No	IQ calmodulin-binding motif domain containing protein, expressed
LOC_Os01g51240	Yes	No	No	No	No	No	No	hypothetical protein
LOC_Os01g51250	Yes	No	No	No	Yes	Yes	Yes	mitochondrial carrier protein, putative, expressed
LOC_Os01g51260	Yes	No	No	No	Yes	Yes	Yes	MYB family transcription factor, putative, expressed
LOC_Os01g51270	Yes	No	No	No	Yes	Yes	Yes	THION44 - Plant thionin family protein precursor, putative, expressed
LOC_Os01g51280	Yes	No	No	No	No	No	Yes	5-nucleotidase surE, putative, expressed
LOC_Os01g51290	Yes	No	No	No	No	No	No	protein kinase family protein, putative, expressed
LOC_Os01g51300	Yes	No	No	No	No	No	No	WD domain, G-beta repeat domain containing protein, expressed
LOC_Os01g51310	Yes	No	No	No	Yes	Yes	Yes	expressed protein
LOC_Os01g51320	Yes	No	No	No	Yes	Yes	Yes	peroxisomal N-acetyl-spermine/spermidine oxidase precursor, putative, expressed
LOC_Os01g51330	Yes	No	No	No	Yes	Yes	No	expressed protein
LOC_Os01g51360	Yes	No	No	No	Yes	Yes	Yes	lipase, putative, expressed
LOC_Os01g51370	Yes	No	No	No	No	Yes	No	expressed protein
LOC_Os01g51380	Yes	No	No	No	Yes	No	Yes	ATP synthase, putative, expressed
LOC_Os01g51390	Yes	No	No	No	Yes	No	No	mitochondrial-processing peptidase subunit, mitochondrial precursor, putative, expressed
LOC_Os01g51400	Yes	No	No	No	Yes	Yes	Yes	Leucine Rich Repeat family protein, expressed
LOC_Os01g51410	Yes	No	No	No	Yes	No	Yes	glycine dehydrogenase, putative, expressed
LOC_Os01g51420	Yes	No	No	No	Yes	Yes	Yes	calcineurin B, putative, expressed
LOC_Os01g51430	Yes	No	No	No	Yes	No	No	green ripe-like, putative, expressed
LOC_Os01g51440	Yes	No	No	No	No	No	No	expressed protein
LOC_Os01g51450	Yes	No	No	No	Yes	Yes	Yes	NAP domain containing protein, putative, expressed
LOC_Os01g51460	Yes	No	No	No	Yes	Yes	Yes	expressed protein
LOC_Os01g51470	Yes	No	No	No	Yes	Yes	Yes	expressed protein
LOC_Os01g51480	Yes	No	No	No	No	No	No	expressed protein
LOC_Os01g51490	Yes	No	No	No	Yes	Yes	Yes	expressed protein
LOC_Os01g51500	Yes	No	No	No	Yes	Yes	Yes	expressed protein
LOC_Os01g51510	Yes	No	No	No	Yes	Yes	Yes	expressed protein
LOC_Os01g51520	Yes	No	No	No	Yes	Yes	Yes	expressed protein
LOC_Os01g51530	Yes	No	No	No	Yes	No	No	methyltransferase domain containing protein, expressed
LOC_Os01g51540	Yes	No	No	No	Yes	No	Yes	cytidine/deoxycytidylate deaminase, putative, expressed
LOC_Os01g51550	Yes	No	No	No	Yes	Yes	Yes	peroxidase family protein, expressed
LOC_Os01g51560	Yes	No	No	No	Yes	Yes	Yes	AT hook-containing MAR binding 1, putative, expressed
LOC_Os01g51570	Yes	No	No	No	Yes	No	Yes	glycosyl hydrolases family 17, putative, expressed
LOC_Os01g51580	Yes	No	No	No	No	No	No	expressed protein
LOC_Os01g51590	Yes	No	No	No	No	No	No	expressed protein
LOC_Os01g51610	Yes	No	No	No	Yes	Yes	Yes	B3 DNA binding domain containing protein, expressed
LOC_Os01g51620	Yes	No	No	No	Yes	Yes	Yes	KRR1 small subunit processome component, putative, expressed
LOC_Os01g51630	Yes	No	No	No	No	No	No	XIE, putative, expressed
LOC_Os01g51632	Yes	No	No	No	No	No	No	myosin XI, putative, expressed
LOC_Os01g51634	Yes	No	No	No	No	No	Yes	myosin-2 heavy chain, non muscle, putative, expressed
LOC_Os01g51640	Yes	No	No	No	No	No	No	expressed protein
LOC_Os01g51700	Yes	No	No	No	No	No	No	ras-related protein, putative, expressed
LOC_Os01g51710	Yes	No	No	No	No	No	No	zinc knuckle domain containing protein, expressed
LOC_Os01g51720	Yes	No	No	No	Yes	Yes	Yes	expressed protein
LOC_Os01g51730	Yes	No	No	No	No	No	No	expressed protein
LOC_Os01g51735	Yes	No	No	No	Yes	Yes	Yes	expressed protein
LOC_Os01g51740	Yes	No	No	No	Yes	Yes	Yes	expressed protein
LOC_Os01g51754	Yes	No	No	No	No	No	No	alpha-amylase precursor, putative, expressed
LOC_Os01g51770	Yes	No	No	No	Yes	Yes	Yes	outer mitochondrial membrane porin, putative, expressed
LOC_Os01g51780	Yes	No	No	No	Yes	Yes	Yes	auxin efflux carrier component, putative, expressed
LOC_Os01g51790	Yes	No	No	No	Yes	Yes	No	expressed protein
LOC_Os01g51800	Yes	No	No	No	No	No	No	expressed protein
LOC_Os01g51810	Yes	No	No	No	Yes	No	Yes	pentatricopeptide, putative, expressed
LOC_Os01g51840	Yes	No	No	No	Yes	Yes	Yes	IQ calmodulin-binding motif family protein, putative, expressed
LOC_Os01g51850	Yes	No	No	No	Yes	Yes	Yes	expressed protein
LOC_Os01g51860	Yes	No	No	No	No	Yes	Yes	violaxanthin de-epoxidase, putative, expressed
LOC_Os01g51870	Yes	No	No	No	Yes	Yes	Yes	methyltransferase, putative, expressed
LOC_Os01g51880	Yes	No	No	No	No	No	No	expressed protein
LOC_Os01g51890	Yes	No	No	No	No	Yes	Yes	endonuclease/exonuclease/phosphatase family domain containing protein, expressed
LOC_Os01g51904	Yes	No	No	No	No	No	No	expressed protein
LOC_Os01g51920	Yes	No	No	No	Yes	Yes	Yes	phosphotransferase, putative, expressed
LOC_Os01g51930	Yes	No	No	No	No	No	No	expressed protein
LOC_Os01g51940	Yes	No	No	No	Yes	Yes	Yes	expressed protein
LOC_Os01g51960	Yes	No	No	No	No	No	No	hypothetical protein
LOC_Os01g51970	Yes	No	No	No	No	No	No	hypothetical protein
LOC_Os01g51980	Yes	No	No	No	Yes	Yes	Yes	alliin lyase precursor, putative, expressed
LOC_Os01g51990	Yes	No	No	No	Yes	Yes	Yes	AN1-like zinc finger domain containing protein, expressed
LOC_Os01g52010	Yes	No	No	No	Yes	No	No	alliin lyase precursor, putative, expressed
LOC_Os01g52020	Yes	No	No	No	No	No	No	subtilase, putative, expressed
LOC_Os01g52030	Yes	No	No	No	Yes	Yes	Yes	zinc finger A20 and AN1 domain-containing stress-associated protein, putative, expressed
LOC_Os01g52050	Yes	No	No	No	No	No	Yes	systemin receptor SR160 precursor, putative, expressed
LOC_Os01g52060	Yes	No	No	No	Yes	Yes	Yes	expressed protein
LOC_Os01g52070	Yes	No	No	No	Yes	Yes	Yes	potassium channel AKT1, putative, expressed
LOC_Os01g52080	Yes	No	No	No	Yes	Yes	Yes	expressed protein
LOC_Os01g52090	Yes	No	No	No	No	No	No	transcription factor like protein, putative, expressed
LOC_Os01g52100	Yes	No	No	No	Yes	Yes	Yes	DUF581 domain containing protein, expressed
LOC_Os01g52110	Yes	No	No	No	No	Yes	Yes	RING finger and CHY zinc finger domain-containing protein 1, putative, expressed
LOC_Os01g52120	Yes	No	No	No	No	Yes	Yes	expressed protein
LOC_Os01g52130	Yes	No	No	No	Yes	No	Yes	sulfate transporter, putative, expressed
LOC_Os01g52140	Yes	No	No	No	Yes	No	No	expressed protein
LOC_Os01g52150	Yes	No	No	No	No	No	No	hypothetical protein
LOC_Os01g52160	Yes	No	No	No	Yes	Yes	Yes	heavy metal-associated domain containing protein, expressed
LOC_Os01g52170	Yes	No	No	No	Yes	Yes	Yes	expressed protein
LOC_Os01g52180	Yes	No	No	No	Yes	Yes	Yes	lipase, putative, expressed
LOC_Os01g52190	Yes	No	No	No	Yes	Yes	Yes	aspartic proteinase nepenthesin precursor, putative, expressed
LOC_Os01g52200	Yes	No	No	No	Yes	Yes	Yes	mitochondrial ATP synthase g subunit family protein, putative, expressed
LOC_Os01g52214	Yes	No	No	No	No	No	No	ubiquinone oxidoreductase, putative, expressed
LOC_Os01g52230	Yes	No	No	No	Yes	Yes	Yes	phosphoethanolamine/phosphocholine phosphatase, putative, expressed
LOC_Os01g52240	Yes	No	No	No	Yes	Yes	Yes	chlorophyll A-B binding protein, putative, expressed
LOC_Os01g52250	Yes	No	No	No	Yes	No	No	starch synthase, putative, expressed
LOC_Os01g52260	Yes	No	No	No	Yes	Yes	No	serine acetyltransferase protein, putative, expressed
LOC_Os01g52270	Yes	No	No	No	Yes	Yes	No	NB-ARC domain containing protein, expressed
LOC_Os01g52280	Yes	No	No	No	No	No	Yes	NB-ARC domain containing protein, expressed
LOC_Os01g52290	Yes	No	No	No	Yes	Yes	Yes	expressed protein
LOC_Os01g52304	Yes	No	No	No	No	No	No	NB-ARC domain containing protein, expressed
LOC_Os01g52320	Yes	No	No	No	Yes	Yes	Yes	NB-ARC domain containing protein, expressed
LOC_Os01g52330	Yes	No	No	No	Yes	Yes	Yes	NB-ARC domain containing protein, expressed
LOC_Os01g52340	Yes	No	No	No	Yes	Yes	Yes	NB-ARC domain containing protein, expressed
LOC_Os01g52350	Yes	No	No	No	No	No	No
LOC_Os01g52370	Yes	No	No	No	Yes	Yes	No	expressed protein
LOC_Os01g52380	Yes	No	No	No	Yes	Yes	No	expressed protein
LOC_Os01g52390	Yes	No	No	No	Yes	No	No	plasminogen activator inhibitor 1 RNA-binding protein, putative, expressed
LOC_Os01g52400	Yes	No	No	No	No	No	No	bacterial transferase hexapeptide domain containing protein, expressed
LOC_Os01g52410	Yes	No	No	No	Yes	No	No	myb-like DNA-binding domain containing protein, putative, expressed
LOC_Os01g52420	Yes	No	No	No	No	No	No	conserved hypothetical protein
LOC_Os01g52440	Yes	No	No	No	Yes	Yes	Yes	expressed protein
LOC_Os01g52450	Yes	No	No	No	No	No	No	hexokinase, putative, expressed
LOC_Os01g52460	Yes	No	No	No	No	No	No	regulator of ribonuclease, putative, expressed
LOC_Os01g52480	Yes	No	No	No	No	No	Yes	senescence-associated protein, putative, expressed
LOC_Os01g52560	Yes	No	No	No	No	Yes	Yes	Plant PDR ABC transporter associated domain containing protein, expressed
LOC_Os01g52570	Yes	No	No	No	Yes	Yes	Yes	lachrymatory factor synthase, putative, expressed
LOC_Os01g52579	Yes	No	No	No	No	No	No
LOC_Os01g52590	Yes	No	No	No	No	No	No	hypothetical protein
LOC_Os01g52594	Yes	No	No	No	No	Yes	Yes	expressed protein
LOC_Os01g52600	Yes	No	No	No	No	No	No
LOC_Os01g52610	Yes	No	No	No	Yes	Yes	Yes	membrane associated DUF588 domain containing protein, putative, expressed
LOC_Os01g52630	Yes	No	No	No	Yes	No	Yes	regulator of chromosome condensation, putative, expressed
LOC_Os01g52640	Yes	No	No	No	Yes	No	No	suppressor of phythchrome A, putative, expressed
LOC_Os01g52650	Yes	No	No	No	Yes	Yes	Yes	POEI44 - Pollen Ole e I allergen and extensin family protein precursor, expressed
LOC_Os01g55400	Yes	Yes	No	No	No	No	No	expressed protein
LOC_Os01g55410	Yes	Yes	No	No	No	No	No	expressed protein
LOC_Os01g55420	Yes	Yes	No	No	Yes	No	Yes	expressed protein
LOC_Os01g55430	Yes	Yes	No	No	Yes	Yes	Yes	OsFBT2 - F-box and tubby domain containing protein, expressed
LOC_Os01g55440	Yes	Yes	No	No	Yes	Yes	Yes	CAMK_KIN1/SNF1/Nim1_like.1 - CAMK includes calcium/calmodulin depedent protein kinases, expressed
LOC_Os01g55450	Yes	Yes	No	No	No	Yes	No	CAMK_KIN1/SNF1/Nim1_like.11 - CAMK includes calcium/calmodulin depedent protein kinases, expressed
LOC_Os01g55490	Yes	Yes	No	No	No	No	No	transcriptional regulator family protein, putative, expressed
LOC_Os01g55500	Yes	Yes	No	No	Yes	No	Yes	nucleobase-ascorbate transporter, putative, expressed
LOC_Os01g55510	Yes	Yes	No	No	Yes	Yes	Yes	dynein light chain type 1 domain containing protein, expressed
LOC_Os01g55520	Yes	Yes	No	No	Yes	Yes	Yes	ATROPGEF7/ROPGEF7, putative, expressed
LOC_Os01g55530	Yes	Yes	No	No	No	No	No	AP003256-AK101847 - NBS/LRR genes that are S-rich,divergent TIR, divergent NBS, expressed
LOC_Os01g55540	Yes	Yes	No	No	Yes	No	No	aminotransferase, classes I and II, domain containing protein, expressed
LOC_Os01g55549	Yes	Yes	No	No	Yes	Yes	Yes	homeobox and START domains containing protein, putative, expressed
LOC_Os01g55560	Yes	Yes	No	No	Yes	Yes	Yes	ABIL3, putative, expressed
LOC_Os01g55570	Yes	Yes	No	No	Yes	Yes	Yes	expressed protein
LOC_Os01g55580	Yes	Yes	No	No	Yes	No	No	tesmin/TSO1-like CXC domain containing protein, expressed
LOC_Os01g55590	Yes	Yes	No	No	No	No	No	AMP-binding enzyme, putative, expressed
LOC_Os01g55600	Yes	Yes	No	No	Yes	Yes	Yes	peptide transporter PTR2, putative, expressed
LOC_Os01g55610	Yes	Yes	No	No	Yes	Yes	Yes	peptide transporter PTR2, putative, expressed
LOC_Os01g55630	Yes	Yes	No	No	Yes	Yes	Yes	glutelin, putative, expressed
LOC_Os01g55640	Yes	Yes	No	No	Yes	Yes	Yes	seven in absentia protein family protein, putative, expressed
LOC_Os01g55650	Yes	Yes	No	No	Yes	No	Yes	phospholipase, patatin family, putative, expressed
LOC_Os01g55670	Yes	Yes	No	No	Yes	Yes	Yes	expressed protein
LOC_Os01g55690	Yes	Yes	No	No	Yes	Yes	Yes	glutelin, putative, expressed
LOC_Os01g55700	Yes	Yes	No	No	Yes	No	No	NLI interacting factor-like phosphatase, putative, expressed
LOC_Os01g55710	Yes	Yes	No	No	Yes	Yes	Yes	DNA-binding protein, putative, expressed
LOC_Os01g55720	Yes	Yes	No	No	Yes	Yes	No	expressed protein
LOC_Os01g55730	Yes	Yes	No	No	Yes	No	No	AGAP003732-PA, putative, expressed
LOC_Os01g55740	Yes	Yes	No	No	Yes	No	No	OsRhmbd4 - Putative Rhomboid homologue, expressed
LOC_Os01g55750	Yes	Yes	No	No	Yes	Yes	Yes	TCP family transcription factor, putative, expressed
LOC_Os01g55770	Yes	Yes	No	No	No	No	No	expressed protein
LOC_Os01g55780	Yes	Yes	No	No	No	No	Yes	glycerophosphoryl diester phosphodiesterase family protein, putative, expressed
LOC_Os01g55790	Yes	Yes	No	No	No	No	No	expressed protein
LOC_Os01g55795	Yes	Yes	No	No	Yes	Yes	Yes	expressed protein
LOC_Os01g55799	Yes	Yes	No	No	Yes	Yes	Yes	exo70 exocyst complex subunit domain containing protein, expressed
LOC_Os01g55820	Yes	Yes	No	No	Yes	Yes	Yes	X8 domain containing protein, expressed
LOC_Os01g55830	Yes	Yes	No	No	No	No	Yes	glutathione S-transferase, putative, expressed
LOC_Os01g55850	Yes	Yes	No	No	Yes	Yes	Yes	expressed protein
LOC_Os01g55860	Yes	Yes	No	No	Yes	No	No	expressed protein
LOC_Os01g55870	Yes	Yes	No	No	No	No	Yes	chorismate mutase, chloroplast precursor, putative, expressed
LOC_Os01g55880	Yes	Yes	No	No	Yes	No	No	hemimethylated DNA binding domain containing protein, expressed
LOC_Os01g55890	Yes	Yes	No	No	No	No	No	amino acid kinase, putative, expressed
LOC_Os01g55900	Yes	Yes	No	No	Yes	No	No	holliday junction resolvase, putative, expressed
LOC_Os02g13430	No	Yes	No	No	Yes	Yes	Yes	receptor-like protein kinase 5 precursor, putative, expressed
LOC_Os02g13440	NA	Yes	No	No	No	No	No	expressed protein
LOC_Os02g34250	NA	No	Yes	Yes	No	No	No	expressed protein
LOC_Os02g34260	No	No	Yes	Yes	Yes	Yes	Yes	AP2 domain containing protein, expressed
LOC_Os02g34270	NA	No	Yes	Yes	No	No	No	AP2 domain containing protein, expressed
LOC_Os02g34280	NA	No	Yes	Yes	No	No	No	hypothetical protein
LOC_Os02g34290	NA	No	Yes	Yes	No	No	No	expressed protein
LOC_Os02g34310	No	No	No	Yes	Yes	Yes	Yes	expressed protein
LOC_Os02g34320	No	No	Yes	Yes	Yes	Yes	Yes	basic helix-loop-helix, putative, expressed
LOC_Os02g34360	No	No	Yes	Yes	Yes	Yes	Yes	expressed protein
LOC_Os02g34370	No	No	Yes	Yes	Yes	Yes	Yes	expressed protein
LOC_Os02g34390	No	No	Yes	Yes	Yes	Yes	Yes	expressed protein
LOC_Os02g34400	NA	No	Yes	Yes	No	No	No	expressed protein
LOC_Os02g34410	No	No	Yes	Yes	Yes	Yes	Yes	U-box domain-containing protein, putative, expressed
LOC_Os02g34419	NA	No	Yes	Yes	No	No	No
LOC_Os02g34430	No	No	Yes	Yes	Yes	No	Yes	serine/threonine-protein kinase, putative, expressed
LOC_Os02g34460	NA	No	Yes	Yes	No	No	No	40S ribosomal protein S10, putative, expressed
LOC_Os02g34470	NA	No	Yes	Yes	No	No	No	expressed protein
LOC_Os02g34490	No	No	Yes	Yes	Yes	No	Yes	Leucine Rich Repeat family protein, expressed
LOC_Os02g34500	NA	No	Yes	Yes	No	No	No	expressed protein
LOC_Os02g34510	NA	No	Yes	Yes	Yes	No	No	vacuolar ATP synthase, putative, expressed
LOC_Os02g34530	NA	No	Yes	Yes	No	Yes	No	OsPDIL5-3 protein disulfide isomerase PDIL5-3, expressed
LOC_Os02g34540	No	No	Yes	Yes	No	No	Yes	tetratricopeptide repeat containing protein, putative, expressed
LOC_Os02g34560	No	No	Yes	Yes	Yes	No	Yes	plant neutral invertase domain containing protein, expressed
LOC_Os02g34570	NA	No	Yes	Yes	Yes	No	No	exosome complex exonuclease, putative, expressed
LOC_Os02g34580	NA	No	Yes	Yes	Yes	Yes	No	ammonium transporter protein, putative, expressed
LOC_Os02g34600	No	No	Yes	Yes	Yes	Yes	Yes	CAMK_CAMK_like.13 - CAMK includes calcium/calmodulin depedent protein kinases, expressed
LOC_Os02g34610	No	No	Yes	Yes	Yes	Yes	Yes	expressed protein
LOC_Os02g34620	NA	No	Yes	Yes	No	No	No	hypothetical protein
LOC_Os02g34630	NA	No	Yes	Yes	No	No	No	MYB family transcription factor, putative, expressed
LOC_Os02g34640	No	No	Yes	Yes	Yes	No	Yes	expressed protein
LOC_Os03g13930	No	No	Yes	No	No	No	Yes	OsSub28 - Putative Subtilisin homologue, expressed
LOC_Os03g13950	NA	No	Yes	No	Yes	No	No	actin-depolymerizing factor, putative, expressed
LOC_Os03g14090	No	No	Yes	Yes	No	Yes	Yes	armadillo/beta-catenin repeat family protein, putative, expressed
LOC_Os03g14100	No	No	Yes	Yes	Yes	Yes	Yes	MYB protein, putative, expressed
LOC_Os03g14110	NA	No	Yes	Yes	No	No	No	expressed protein
LOC_Os03g14120	NA	No	Yes	Yes	No	No	No	dihydrodipicolinate reductase, putative, expressed
LOC_Os03g14130	NA	No	Yes	Yes	Yes	Yes	No	POEI1 - Pollen Ole e I allergen and extensin family protein precursor, expressed
LOC_Os03g14140	No	No	Yes	Yes	Yes	Yes	Yes	POEI16 - Pollen Ole e I allergen and extensin family protein precursor, expressed
LOC_Os03g14150	No	No	Yes	Yes	Yes	No	Yes	expressed protein
LOC_Os03g14160	No	No	Yes	Yes	Yes	Yes	Yes	hypothetical protein
LOC_Os03g14170	NA	No	Yes	Yes	Yes	No	No	3-ketoacyl-CoA synthase, putative, expressed
LOC_Os03g14180	No	No	No	Yes	Yes	Yes	Yes	hsp20/alpha crystallin family protein, putative, expressed
LOC_Os03g14190	NA	No	No	Yes	No	No	No	RNA recognition motif containing protein, putative, expressed
LOC_Os03g14205	No	No	No	Yes	No	No	Yes	expressed protein
LOC_Os03g14210	No	No	No	Yes	Yes	Yes	Yes	glycosyl hydrolases family 17, putative, expressed
LOC_Os03g14220	No	No	No	Yes	Yes	Yes	Yes	hypothetical protein
LOC_Os03g14230	NA	No	No	Yes	No	No	No	expressed protein
LOC_Os03g14240	NA	No	Yes	Yes	No	No	No
LOC_Os03g14250	No	No	Yes	Yes	Yes	Yes	Yes	plant protein of unknown function DUF869 domain containing protein, expressed
LOC_Os03g14254	NA	No	No	Yes	No	No	No	expressed protein
LOC_Os03g14258	NA	No	No	Yes	No	No	No	expressed protein
LOC_Os03g14260	NA	No	No	Yes	No	No	No	guanine nucleotide exchange family protein, putative, expressed
LOC_Os03g14270	No	No	No	Yes	Yes	Yes	Yes	DUF260 domain containing protein, putative, expressed
LOC_Os03g14280	No	No	No	Yes	No	No	Yes	ATP-dependent Clp protease ATP-binding subunit, putative, expressed
LOC_Os03g14290	NA	No	No	Yes	Yes	No	No	expressed protein
LOC_Os03g14300	No	No	No	Yes	Yes	Yes	Yes	THION29 - Plant thionin family protein precursor, expressed
LOC_Os03g14310	No	No	No	Yes	Yes	Yes	Yes	expressed protein
LOC_Os03g14320	No	No	No	Yes	Yes	Yes	Yes	expressed protein
LOC_Os03g14334	NA	No	Yes	Yes	Yes	No	No	expressed protein
LOC_Os03g14370	No	No	No	Yes	Yes	Yes	Yes	ACT domain containing protein, expressed
LOC_Os03g14380	No	No	No	Yes	No	Yes	Yes	autophagy protein 9, putative, expressed
LOC_Os03g14390	NA	No	No	Yes	No	No	No	expressed protein
LOC_Os03g14400	No	No	No	Yes	No	Yes	Yes	cytochrome P450, putative, expressed
LOC_Os03g14420	No	No	Yes	Yes	Yes	Yes	Yes	cytochrome P450, putative, expressed
LOC_Os03g14430	NA	No	Yes	Yes	No	No	No	expressed protein
LOC_Os03g14440	No	No	Yes	Yes	Yes	Yes	Yes	expressed protein
LOC_Os03g14450	NA	No	Yes	Yes	Yes	No	No	enolase, putative, expressed
LOC_Os03g14480	NA	No	Yes	Yes	No	No	No	hypothetical protein
LOC_Os03g14500	No	No	Yes	Yes	Yes	Yes	Yes	expressed protein
LOC_Os03g14510	NA	No	Yes	Yes	Yes	No	No	immature colon carcinoma transcript 1 protein precursor, putative, expressed
LOC_Os03g14520	NA	No	Yes	Yes	Yes	No	No	nucleotide-sensitive chloride conductance regulator containing protein, expressed
LOC_Os03g14530	NA	No	Yes	Yes	Yes	No	No	S10/S20 domain containing ribosomal protein, putative, expressed
LOC_Os03g14540	No	No	Yes	Yes	Yes	No	Yes	UDP-glucuronate 4-epimerase, putative, expressed
LOC_Os03g14550	No	No	Yes	Yes	Yes	Yes	Yes	GASR1 - Gibberellin-regulated GASA/GAST/Snakin family protein precursor, putative
LOC_Os03g14560	No	No	Yes	Yes	Yes	Yes	Yes	cytochrome P450, putative, expressed
LOC_Os03g14570	NA	No	Yes	Yes	Yes	No	No	expressed protein
LOC_Os03g14580	NA	No	Yes	Yes	No	No	No	expressed protein
LOC_Os03g14590	No	No	Yes	Yes	No	Yes	Yes	calcium-binding EF hand family protein, putative, expressed
LOC_Os03g14610	No	No	Yes	Yes	Yes	Yes	Yes	HVA22, putative, expressed
LOC_Os03g14615	No	No	Yes	Yes	Yes	Yes	Yes	LTPL117 - Protease inhibitor/seed storage/LTP family protein precursor, expressed
LOC_Os03g14630	NA	No	Yes	Yes	Yes	Yes	No	LTPL106 - Protease inhibitor/seed storage/LTP family protein precursor, expressed
LOC_Os03g24650	Yes	No	No	No	Yes	Yes	Yes	terpene synthase family, metal binding domain containing protein, expressed
LOC_Os03g24680	Yes	No	No	No	Yes	Yes	Yes	terpene synthase, putative, expressed
LOC_Os03g24690	Yes	No	No	No	Yes	Yes	Yes	terpene synthase, putative, expressed
LOC_Os03g24699	Yes	No	No	No	No	No	No
LOC_Os03g24710	Yes	No	No	No	Yes	Yes	Yes	terpene synthase, N-terminal domain containing protein
LOC_Os03g24720	Yes	No	No	No	No	No	No	expressed protein
LOC_Os03g24730	Yes	No	No	No	No	Yes	Yes	expressed protein
LOC_Os03g24740	Yes	No	No	No	Yes	Yes	Yes	expressed protein
LOC_Os03g24750	Yes	No	No	No	No	No	No	hypothetical protein
LOC_Os03g24760	Yes	No	No	No	Yes	Yes	Yes	terpene synthase, putative, expressed
LOC_Os03g24770	Yes	No	No	No	Yes	Yes	Yes	expressed protein
LOC_Os03g24810	Yes	No	No	No	No	No	No	expressed protein
LOC_Os03g24820	Yes	No	No	No	Yes	Yes	No	expressed protein
LOC_Os03g24830	Yes	No	No	No	No	No	No	uncharacterized protein HI0077, putative, expressed
LOC_Os03g24844	Yes	No	No	No	No	Yes	No	expressed protein
LOC_Os03g24860	Yes	No	No	No	Yes	No	Yes	transporter family protein, putative, expressed
LOC_Os03g24870	Yes	No	No	No	No	Yes	Yes	transporter family protein, putative, expressed
LOC_Os03g24880	Yes	No	No	No	Yes	Yes	Yes	PPR repeat containing protein, expressed
LOC_Os03g24890	Yes	No	No	No	Yes	No	No	RNA recognition motif containing protein, putative, expressed
LOC_Os03g24900	Yes	No	No	No	No	No	No	DHHC zinc finger domain containing protein, expressed
LOC_Os03g24910	Yes	No	No	No	Yes	No	No	nodulation protein-related, putative, expressed
LOC_Os03g24920	Yes	No	No	No	No	No	No	ubiquitin family protein, putative, expressed
LOC_Os03g24930	Yes	No	No	No	No	Yes	Yes	tyrosine protein kinase domain containing protein, putative, expressed
LOC_Os03g24940	Yes	No	No	No	No	No	No	proline-rich family protein, putative, expressed
LOC_Os03g24950	Yes	No	No	No	Yes	No	Yes	expressed protein
LOC_Os03g24960	Yes	No	No	No	Yes	Yes	Yes	ulp1 protease family, C-terminal catalytic domain containing protein, expressed
LOC_Os03g24970	Yes	No	No	No	Yes	Yes	Yes	SWIM zinc finger family protein, putative
LOC_Os03g24980	Yes	No	No	No	Yes	Yes	Yes	SWIM zinc finger family protein, putative
LOC_Os03g24990	Yes	No	No	No	Yes	Yes	Yes	ulp1 protease family, C-terminal catalytic domain containing protein
LOC_Os03g25000	Yes	No	No	No	No	No	No	GDSL-like lipase/acylhydrolase, putative, expressed
LOC_Os03g25010	Yes	No	No	No	Yes	Yes	Yes	GDSL-like lipase/acylhydrolase, putative, expressed
LOC_Os03g25020	Yes	No	No	No	No	No	No	expressed protein
LOC_Os03g28920	NA	No	Yes	No	No	No	No	expressed protein
LOC_Os03g28930	NA	No	Yes	No	No	No	No
LOC_Os03g28940	No	No	Yes	No	No	Yes	Yes	ZIM domain containing protein, putative, expressed
LOC_Os03g28960	NA	No	Yes	No	Yes	No	No	DNA-directed RNA polymerase subunit, putative, expressed
LOC_Os03g28969	NA	No	Yes	No	No	No	No	expressed protein
LOC_Os03g28980	No	No	Yes	No	No	Yes	Yes	WD40-like Beta Propeller Repeat family protein, expressed
LOC_Os03g28990	No	No	Yes	No	Yes	Yes	Yes	zinc finger family protein, putative, expressed
LOC_Os03g29000	NA	No	Yes	No	No	No	No	hypothetical protein
LOC_Os03g40540	NA	No	Yes	Yes	Yes	No	No	cytochrome P450, putative, expressed
LOC_Os03g40550	No	No	Yes	Yes	No	Yes	Yes	kinase, pfkB family, putative, expressed
LOC_Os03g40600	No	No	Yes	Yes	Yes	Yes	Yes	cytochrome P450 78A11, putative, expressed
LOC_Os03g40610	NA	No	Yes	Yes	No	No	No	cytochrome P450, putative, expressed
LOC_Os03g40725	No	No	Yes	Yes	Yes	Yes	Yes	expressed protein
LOC_Os03g40770	No	No	Yes	Yes	Yes	Yes	Yes	expressed protein
LOC_Os03g40780	NA	No	Yes	Yes	No	No	No	transport protein-related, putative, expressed
LOC_Os03g40790	NA	No	Yes	Yes	No	No	No	hypothetical protein
LOC_Os03g40800	NA	No	Yes	Yes	No	No	No	expressed protein
LOC_Os03g40830	No	No	Yes	Yes	Yes	Yes	Yes	OsSub30 - Putative Subtilisin homologue, expressed
LOC_Os07g16790	Yes	No	No	No	No	No	No	expressed protein
LOC_Os07g16800	Yes	No	No	No	Yes	Yes	Yes	OsFBX233 - F-box domain containing protein, expressed
LOC_Os07g16820	Yes	No	No	No	No	No	No	expressed protein
LOC_Os07g16920	Yes	No	No	No	No	No	No	hypothetical protein
LOC_Os07g16930	Yes	No	No	No	Yes	Yes	Yes	expressed protein
LOC_Os07g16939	Yes	No	No	No	No	No	No
LOC_Os07g16950	Yes	No	No	No	Yes	No	No	Mak16 protein domain containing protein, expressed
LOC_Os07g16960	Yes	No	No	No	No	No	No	glycosyl transferase, group 1 domain containing protein, expressed
LOC_Os07g16970	Yes	No	No	No	Yes	Yes	Yes	rab GDP dissociation inhibitor alpha, putative, expressed
LOC_Os07g16980	Yes	No	No	No	No	No	No	expressed protein
LOC_Os07g17000	Yes	No	No	No	No	No	No	expressed protein
LOC_Os07g17010	Yes	No	No	No	Yes	Yes	Yes	chalcone synthase, putative, expressed
LOC_Os07g17020	Yes	No	No	No	No	No	No	hypothetical protein
LOC_Os07g17040	Yes	No	No	No	Yes	No	No	Mak16 protein domain containing protein, expressed
LOC_Os07g17060	Yes	No	No	No	No	No	No	hypothetical protein
LOC_Os07g17070	Yes	No	No	No	No	No	No	expressed protein
LOC_Os07g17109	Yes	No	No	No	No	No	No
LOC_Os07g17120	Yes	No	No	No	Yes	Yes	Yes	late embryogenesis abundant protein, putative, expressed
LOC_Os07g17130	Yes	No	No	No	No	No	No	FYVE zinc finger domain containing protein, expressed
LOC_Os07g17160	Yes	No	No	No	Yes	Yes	Yes	expressed protein
LOC_Os07g17170	Yes	No	No	No	No	No	No	expressed protein
LOC_Os07g20100	Yes	No	No	No	Yes	Yes	Yes	expressed protein
LOC_Os07g20110	Yes	No	No	No	Yes	Yes	Yes	expressed protein
LOC_Os07g20120	Yes	No	No	No	Yes	Yes	Yes	expressed protein
LOC_Os07g20130	Yes	No	No	No	Yes	Yes	Yes	MATH domain containing protein, expressed
LOC_Os07g20135	Yes	No	No	No	Yes	No	Yes	expressed protein
LOC_Os07g20140	Yes	No	No	No	No	No	No	expressed protein
LOC_Os07g20150	Yes	No	No	No	No	No	No	expressed protein
LOC_Os07g20160	Yes	No	No	No	Yes	Yes	Yes	glycine-rich cell wall protein, putative, expressed
LOC_Os07g20164	Yes	No	No	No	Yes	No	Yes	expressed protein
LOC_Os07g20170	Yes	No	No	No	Yes	Yes	Yes	actin-depolymerizing factor, putative, expressed
LOC_Os07g20180	Yes	No	No	No	No	No	No	hypothetical protein
LOC_Os07g20190	Yes	No	No	No	No	No	No
LOC_Os07g20220	Yes	No	No	No	No	No	No	expressed protein
LOC_Os07g20260	Yes	No	No	No	No	No	No	expressed protein
LOC_Os07g20270	Yes	No	No	No	Yes	Yes	Yes	expressed protein
LOC_Os07g20290	Yes	No	No	No	Yes	Yes	Yes	expressed protein
LOC_Os07g20310	Yes	No	No	No	Yes	Yes	Yes	expressed protein
LOC_Os07g20340	Yes	No	No	No	Yes	Yes	No	heavy metal-associated domain containing protein, expressed
LOC_Os07g20410	Yes	No	No	No	No	No	No	expressed protein
LOC_Os07g20420	Yes	No	No	No	No	No	No	tetratricopeptide-like helical, putative, expressed
LOC_Os07g20510	Yes	No	No	No	No	Yes	No	auxin efflux carrier, putative, expressed
LOC_Os07g20530	Yes	No	No	No	No	No	No	hypothetical protein
LOC_Os07g20544	Yes	No	No	No	Yes	No	No	aspartokinase, chloroplast precursor, putative, expressed
LOC_Os07g20570	Yes	No	No	No	No	No	No	hypothetical protein
LOC_Os07g20580	Yes	No	No	No	Yes	No	No	DEAD-box ATP-dependent RNA helicase, putative, expressed
LOC_Os07g37164	NA	No	No	Yes	No	No	No
LOC_Os07g37180	No	No	No	Yes	Yes	No	Yes	ABC1 family domain containing protein, putative, expressed
LOC_Os07g44320	No	No	Yes	No	No	No	Yes	expressed protein
LOC_Os07g44330	NA	No	Yes	No	No	Yes	No	kinase, putative, expressed
LOC_Os07g44350	NA	No	Yes	No	No	No	No	sec20 domain containing protein, expressed
LOC_Os07g44360	No	No	Yes	No	Yes	Yes	Yes	serine/threonine-protein kinase Haspin, putative, expressed
LOC_Os07g44370	No	No	Yes	No	Yes	Yes	Yes	dirigent, putative, expressed
LOC_Os07g44380	NA	No	Yes	No	No	No	No	dirigent, putative, expressed
LOC_Os07g44400	No	No	Yes	No	No	No	Yes	POK1, putative, expressed
LOC_Os07g44410	No	No	Yes	No	Yes	Yes	Yes	WD40-like Beta Propeller Repeat family protein, expressed
LOC_Os07g44420	NA	No	Yes	No	No	No	No	expressed protein
LOC_Os07g44430	No	No	Yes	No	Yes	Yes	Yes	peroxiredoxin, putative, expressed
LOC_Os07g44440	No	No	Yes	No	Yes	Yes	Yes	peroxiredoxin, putative, expressed
LOC_Os07g44450	No	No	Yes	No	Yes	No	Yes	dirigent, putative, expressed
LOC_Os07g44460	No	No	Yes	No	Yes	Yes	Yes	peroxidase precursor, putative, expressed
LOC_Os07g44470	NA	No	Yes	No	No	No	No	expressed protein
LOC_Os07g44480	NA	No	Yes	No	No	No	No	peroxidase, putative, expressed
LOC_Os07g44499	NA	No	Yes	No	No	No	No	peroxidase, putative, expressed
LOC_Os07g44550	No	No	Yes	No	Yes	Yes	Yes	peroxidase precursor, putative, expressed
LOC_Os07g44560	No	No	Yes	No	Yes	Yes	Yes	AMP-binding domain containing protein, expressed
LOC_Os07g44570	NA	No	Yes	No	No	No	No	root phototropism protein 3, putative, expressed
LOC_Os07g44580	NA	No	Yes	No	No	No	No	photoreceptor-interacting protein-like, putative, expressed
LOC_Os07g44590	No	No	Yes	No	Yes	Yes	Yes	peroxidase precursor, putative, expressed
LOC_Os07g44600	No	No	Yes	No	Yes	Yes	Yes	peroxidase, putative, expressed
LOC_Os07g44610	NA	No	Yes	No	Yes	No	No	pyrrolidone-carboxylate peptidase, putative, expressed
LOC_Os07g44620	NA	No	Yes	No	Yes	No	No	eukaryotic translation initiation factor 6, putative, expressed
LOC_Os07g44630	No	No	Yes	No	Yes	Yes	Yes	thymidylate kinase, putative, expressed
LOC_Os07g44640	NA	No	Yes	No	Yes	Yes	No	ZOS7-13 - C2H2 zinc finger protein, expressed
LOC_Os07g44650	NA	No	Yes	No	No	No	No	LYR motif containing protein, putative, expressed
LOC_Os07g44660	NA	No	Yes	No	No	No	No	FGGY family of carbohydrate kinases, putative, expressed
LOC_Os07g44680	NA	No	Yes	No	No	No	No	expressed protein
LOC_Os07g44690	No	No	Yes	Yes	Yes	Yes	Yes	HSF-type DNA-binding domain containing protein, expressed
LOC_Os07g44700	NA	No	Yes	Yes	Yes	No	No	expressed protein
LOC_Os07g44710	NA	No	Yes	Yes	No	No	No	CAMK_CAMK_like.36 - CAMK includes calcium/calmodulin depedent protein kinases, expressed
LOC_Os07g44730	No	No	Yes	Yes	Yes	No	Yes	expressed protein
LOC_Os07g44740	NA	No	Yes	Yes	Yes	Yes	No	chaperonin, putative, expressed
LOC_Os07g44744	NA	No	Yes	Yes	No	No	No	expressed protein
LOC_Os07g44750	NA	No	Yes	Yes	No	No	No	expressed protein
LOC_Os07g44760	No	No	Yes	Yes	Yes	Yes	Yes	expressed protein
LOC_Os07g44770	NA	No	Yes	Yes	No	No	No	expressed protein
LOC_Os07g44780	No	No	Yes	Yes	Yes	Yes	Yes	GDSL-like lipase/acylhydrolase, putative, expressed
LOC_Os07g44790	NA	No	Yes	Yes	No	No	No	transport protein particle component, Bet3, domain containing protein, expressed
LOC_Os07g44800	NA	No	Yes	Yes	No	No	No	SWI/SNF-related matrix-associated actin-dependent regulator of chromatin subfamily A, putative, expressed
LOC_Os07g44820	NA	No	Yes	Yes	No	No	No	expressed protein
LOC_Os07g44830	NA	No	Yes	Yes	Yes	Yes	No	proline-rich family protein, putative, expressed
LOC_Os07g44840	NA	No	Yes	Yes	No	No	No	bacterial transferase hexapeptide domain containing protein, expressed
LOC_Os07g44850	No	No	Yes	Yes	Yes	Yes	Yes	gibberellin receptor GID1L2, putative, expressed
LOC_Os07g44860	No	No	Yes	Yes	No	Yes	Yes	gibberellin receptor GID1L2, putative, expressed
LOC_Os07g44870	No	No	Yes	Yes	Yes	Yes	Yes	expressed protein
LOC_Os07g44880	No	No	Yes	Yes	Yes	Yes	Yes	expressed protein
LOC_Os07g44890	No	No	Yes	Yes	Yes	Yes	Yes	gibberellin receptor GID1L2, putative, expressed
LOC_Os07g44900	NA	No	Yes	Yes	No	No	No	gibberellin receptor GID1L2, putative, expressed
LOC_Os07g44910	NA	No	Yes	Yes	Yes	Yes	No	gibberellin receptor GID1L2, putative, expressed
LOC_Os07g44920	NA	No	Yes	Yes	Yes	Yes	No	expressed protein
LOC_Os07g44930	NA	No	Yes	Yes	No	No	No	dirigent, putative, expressed
LOC_Os07g44940	NA	No	Yes	Yes	Yes	No	No	ATP12 ATPase, putative, expressed
LOC_Os07g44950	No	No	Yes	Yes	Yes	Yes	Yes	bZIP transcription factor domain containing protein, expressed
LOC_Os07g44960	No	No	Yes	Yes	Yes	Yes	Yes	nodulation protein-related, putative, expressed
LOC_Os07g44970	NA	No	Yes	Yes	No	No	No	XPA-binding protein 2, putative, expressed
LOC_Os07g44980	NA	No	Yes	Yes	No	No	No	hypothetical protein
LOC_Os07g45000	NA	No	Yes	Yes	No	Yes	No	cytochrome P450, putative, expressed
LOC_Os07g45010	No	No	Yes	Yes	Yes	Yes	Yes	expressed protein
LOC_Os07g45039	NA	No	Yes	Yes	No	No	No	expressed protein
LOC_Os07g45050	No	No	Yes	Yes	Yes	Yes	Yes	expressed protein
LOC_Os07g45060	No	No	Yes	Yes	Yes	No	Yes	uncharacterized GPI-anchored protein At5g19240 precursor, putative, expressed
LOC_Os07g45064	NA	No	Yes	Yes	No	No	No	Phosphatidylinositol kinase and FAT containing domain protein, putative, expressed
LOC_Os07g45070	NA	No	Yes	Yes	No	No	No	FAT domain-containing protein, putative, expressed
LOC_Os07g45074	NA	No	Yes	Yes	No	No	No	FAT domain-containing protein, putative, expressed
LOC_Os07g45080	NA	No	Yes	Yes	Yes	Yes	No	expressed protein
LOC_Os07g45090	NA	No	Yes	Yes	No	No	No	NADH-ubiquinone oxidoreductase 51 kDa subunit, mitochondrial precursor, putative, expressed
LOC_Os07g45100	No	No	Yes	Yes	No	Yes	Yes	endonuclease/exonuclease/phosphatase family domain containing protein, expressed
LOC_Os07g45120	NA	No	Yes	Yes	No	No	No	expressed protein
LOC_Os07g46330	No	No	No	Yes	No	Yes	Yes	uncharacterized UPF0114 domain containing protein, expressed
LOC_Os07g46340	NA	No	No	Yes	Yes	No	No	methyltransferase, putative, expressed
LOC_Os07g46350	No	No	No	Yes	Yes	No	Yes	OsSCP40 - Putative Serine Carboxypeptidase homologue, expressed
LOC_Os07g46360	No	No	No	Yes	Yes	Yes	Yes	glyoxalase family protein, putative, expressed
LOC_Os07g46500	NA	No	No	Yes	Yes	No	No	ankyrin repeat domain containing protein, putative, expressed
LOC_Os07g46510	No	No	No	Yes	Yes	Yes	Yes	expressed protein
LOC_Os07g46520	No	No	No	Yes	Yes	Yes	Yes	rhythmically expressed gene 2 protein, putative, expressed
LOC_Os07g46530	NA	No	No	Yes	No	No	No	expressed protein
LOC_Os07g46540	NA	No	No	Yes	No	No	No	condensin complex subunit 1, putative, expressed
LOC_Os09g11460	No	Yes	No	No	Yes	Yes	Yes	AP2 domain containing protein, expressed
LOC_Os09g11470	NA	Yes	No	No	No	No	No	expressed protein
LOC_Os09g11480	No	Yes	No	No	No	Yes	Yes	AP2 domain containing protein, expressed
LOC_Os09g11510	NA	Yes	No	No	No	No	No	phosphoglycerate mutase, putative, expressed
LOC_Os09g11520	No	Yes	No	No	No	Yes	Yes	DUF565 domain containing protein, putative, expressed
LOC_Os09g11530	No	Yes	No	No	Yes	Yes	Yes	expressed protein
LOC_Os09g11540	No	Yes	No	No	Yes	Yes	Yes	expressed protein
LOC_Os09g11560	NA	Yes	No	No	No	No	No	expressed protein
LOC_Os09g11590	NA	Yes	No	No	No	No	No	hypothetical protein
LOC_Os09g11660	NA	Yes	No	No	No	No	No	expressed protein
LOC_Os09g11670	NA	Yes	No	No	No	No	No	expressed protein
LOC_Os09g11700	NA	Yes	No	No	No	No	No	expressed protein
LOC_Os09g11720	No	Yes	No	No	Yes	Yes	Yes	expressed protein
LOC_Os09g11730	NA	Yes	No	No	No	No	No	expressed protein
LOC_Os09g11760	No	Yes	No	No	Yes	Yes	Yes	expressed protein
LOC_Os09g11770	NA	Yes	No	No	No	No	No	hypothetical protein
LOC_Os09g11780	NA	Yes	No	No	No	No	No	hypothetical protein
LOC_Os09g11790	NA	Yes	No	No	No	No	No	DEFL14 - Defensin and Defensin-like DEFL family, expressed
LOC_Os09g11800	NA	Yes	No	No	No	No	No	expressed protein
LOC_Os09g15040	NA	No	Yes	No	No	No	No	hypothetical protein
LOC_Os09g15070	NA	No	Yes	No	No	No	No	expressed protein
LOC_Os09g15080	NA	No	Yes	No	No	No	No
LOC_Os09g36390	NA	No	Yes	No	No	No	No
LOC_Os09g36400	NA	No	Yes	No	No	No	No	expressed protein
LOC_Os09g36420	No	No	Yes	No	Yes	Yes	Yes	hsp90 protein, expressed
LOC_Os09g36430	No	No	Yes	No	Yes	Yes	Yes	expressed protein
LOC_Os09g36440	No	No	Yes	No	Yes	Yes	Yes	transcription initiation factor IIB, putative, expressed
LOC_Os09g36450	NA	No	Yes	No	Yes	No	No	triosephosphate isomerase, chloroplast precursor, putative, expressed
LOC_Os09g36460	NA	No	Yes	No	No	No	No	zinc RING finger protein, putative, expressed
LOC_Os09g36480	NA	No	Yes	No	No	No	No	XAP5 family protein, putative, expressed
LOC_Os09g36490	No	No	Yes	No	Yes	Yes	Yes	expressed protein
LOC_Os09g36500	No	No	Yes	No	Yes	Yes	Yes	zinc finger, C3HC4 type domain containing protein, expressed
LOC_Os09g36510	NA	No	Yes	No	Yes	Yes	No	expressed protein
LOC_Os09g36520	No	No	Yes	No	No	Yes	Yes	ki1 protein, putative, expressed
LOC_Os09g36530	NA	No	Yes	No	No	No	No	endonuclease/exonuclease/phosphatase family protein, putative, expressed
LOC_Os09g36550	No	No	Yes	No	No	No	Yes	armadillo/beta-catenin repeat family protein, putative, expressed
LOC_Os09g36560	No	No	Yes	No	Yes	Yes	Yes	thaumatin, putative, expressed
LOC_Os09g36569	NA	No	Yes	No	No	No	No
LOC_Os09g36580	No	No	Yes	No	No	Yes	Yes	thaumatin, putative, expressed
LOC_Os09g36600	No	No	Yes	No	No	No	Yes	nodulin, putative, expressed
LOC_Os11g09020	Yes	No	No	No	Yes	Yes	Yes	amino acid transporter, putative, expressed
LOC_Os11g09030	Yes	Yes	No	No	Yes	Yes	Yes	expressed protein
LOC_Os11g09040	Yes	Yes	No	No	No	No	Yes	expressed protein
LOC_Os11g09050	Yes	Yes	No	No	No	No	No	expressed protein
LOC_Os11g09060	Yes	Yes	No	No	Yes	Yes	Yes	ATP-dependent RNA helicase, putative, expressed
LOC_Os11g09070	Yes	Yes	No	No	Yes	Yes	Yes	expressed protein
LOC_Os11g09080	Yes	Yes	No	No	No	No	No	hypothetical protein
LOC_Os11g09089	Yes	Yes	No	No	No	No	No
LOC_Os11g09100	Yes	Yes	No	No	No	No	No	expressed protein
LOC_Os11g09110	Yes	Yes	No	Yes	Yes	Yes	No	receptor-like protein kinase 5 precursor, putative, expressed
LOC_Os11g09130	Yes	Yes	No	Yes	No	No	No	receptor-like protein kinase 5 precursor, putative, expressed
LOC_Os11g09140	Yes	Yes	No	Yes	Yes	No	No	DUF803 domain containing, putative, expressed
LOC_Os11g09150	Yes	Yes	No	Yes	Yes	Yes	Yes	expressed protein
LOC_Os11g09160	Yes	Yes	No	Yes	Yes	No	Yes	B3 DNA binding domain containing protein, expressed
LOC_Os11g09170	Yes	Yes	No	Yes	No	No	No	hydrolase, acting on carbon-nitrogen, putative, expressed
LOC_Os11g09180	Yes	Yes	No	Yes	No	No	Yes	expressed protein
LOC_Os11g09190	Yes	Yes	No	Yes	No	No	No	expressed protein
LOC_Os11g09200	Yes	Yes	No	Yes	No	No	No	expressed protein
LOC_Os11g09210	Yes	Yes	No	Yes	No	No	No	expressed protein
LOC_Os11g09220	Yes	Yes	No	Yes	Yes	Yes	Yes	expressed protein
LOC_Os11g09230	Yes	Yes	No	Yes	Yes	Yes	Yes	ankyrin repeat family protein, putative, expressed
LOC_Os11g09260	Yes	Yes	No	Yes	Yes	Yes	Yes	expressed protein
LOC_Os11g09270	Yes	Yes	No	Yes	No	No	No	ankyrin repeat family protein, putative, expressed
LOC_Os11g09280	Yes	Yes	No	Yes	Yes	No	No	OsPDIL1-1 protein disulfide isomerase PDIL1-1, expressed
LOC_Os11g09310	Yes	Yes	No	Yes	Yes	No	No	zinc finger CCHC domain-containing protein 10, putative, expressed
LOC_Os11g09329	Yes	Yes	No	Yes	Yes	No	No	VHS and GAT domain containing protein, expressed
LOC_Os11g09350	Yes	Yes	No	Yes	No	Yes	No	expressed protein
LOC_Os11g09360	Yes	Yes	No	Yes	Yes	No	Yes	OsFBX398 - F-box domain containing protein, expressed
LOC_Os11g09370	Yes	Yes	No	Yes	No	Yes	Yes	histone deacetylase 19, putative, expressed
LOC_Os11g09375	Yes	Yes	No	Yes	No	No	No	expressed protein
LOC_Os11g09418	Yes	Yes	No	Yes	Yes	Yes	Yes	OsFBX399 - F-box domain containing protein, expressed
LOC_Os11g09450	Yes	Yes	No	Yes	No	No	No	hypothetical protein
LOC_Os11g09460	Yes	Yes	No	Yes	No	Yes	Yes	expressed protein
LOC_Os11g09470	Yes	Yes	No	No	No	No	No	expressed protein
LOC_Os11g09474	Yes	Yes	No	No	Yes	Yes	Yes	OsFBX400 - F-box domain containing protein, expressed
LOC_Os11g09478	Yes	Yes	No	No	Yes	No	No	OsFBX402 - F-box domain containing protein, expressed
LOC_Os11g09510	Yes	Yes	No	No	No	No	No	OsFBX403 - F-box domain containing protein, expressed
LOC_Os11g09560	Yes	Yes	No	No	No	No	No	expressed protein
LOC_Os11g09570	Yes	Yes	No	No	No	No	No
LOC_Os11g09580	Yes	Yes	No	No	Yes	Yes	Yes	OsFBL53 - F-box domain and LRR containing protein, expressed
LOC_Os11g09590	Yes	Yes	No	No	No	No	No	OsFBX404 - F-box domain containing protein, expressed
LOC_Os11g09600	Yes	No	No	No	Yes	Yes	Yes	OsFBX405 - F-box domain containing protein, expressed
LOC_Os11g09610	Yes	No	No	No	Yes	Yes	Yes	hypothetical protein
LOC_Os11g09620	Yes	No	No	No	No	No	No
LOC_Os11g09630	Yes	No	No	No	Yes	Yes	Yes	OsFBX407 - F-box domain containing protein, expressed
LOC_Os11g09640	Yes	No	No	No	Yes	Yes	Yes	OsFBX408 - F-box domain containing protein, expressed
LOC_Os11g09670	Yes	No	No	No	Yes	Yes	No	OsFBX409 - F-box domain containing protein, expressed
LOC_Os11g09680	Yes	No	No	No	Yes	No	Yes	expressed protein
LOC_Os11g09684	Yes	No	No	No	Yes	Yes	Yes	expressed protein
LOC_Os11g09690	Yes	No	No	No	No	Yes	No	OsFBX410 - F-box domain containing protein, expressed
LOC_Os11g39220	Yes	Yes	No	No	Yes	Yes	Yes	acyl-coenzyme A oxidase, putative, expressed
LOC_Os11g39254	Yes	Yes	No	No	No	No	No	expressed protein
LOC_Os11g39260	Yes	Yes	No	No	No	No	No	NBS-LRR disease resistance protein, putative, expressed
LOC_Os11g39290	No	No	Yes	No	Yes	No	Yes	Leucine Rich Repeat family protein, expressed
LOC_Os11g39300	NA	No	Yes	No	No	Yes	No	expressed protein
LOC_Os11g39310	No	No	Yes	No	Yes	Yes	Yes	NB-ARC domain containing protein, expressed
LOC_Os11g39320	Yes	Yes	Yes	No	Yes	Yes	No	LZ-NBS-LRR class, putative, expressed
LOC_Os11g39330	Yes	Yes	Yes	Yes	No	No	Yes	NB-ARC domain containing protein, putative, expressed
LOC_Os11g39350	Yes	Yes	Yes	Yes	No	No	No	expressed protein
LOC_Os11g39360	Yes	Yes	Yes	Yes	No	Yes	No	pentatricopeptide repeat domain containing protein, putative, expressed
LOC_Os11g39370	Yes	Yes	Yes	Yes	No	No	No	BRASSINOSTEROID INSENSITIVE 1-associated receptor kinase 1 precursor, putative, expressed
LOC_Os11g39380	NA	No	Yes	No	No	No	No	expressed protein
LOC_Os11g39540	NA	No	Yes	No	Yes	Yes	No	14-3-3 protein, putative, expressed
LOC_Os11g39640	No	Yes	Yes	No	Yes	No	Yes	zinc finger, C3HC4 type domain containing protein, expressed
LOC_Os11g39650	NA	Yes	Yes	Yes	No	No	No	WD domain, G-beta repeat domain containing protein, expressed
LOC_Os11g39670	NA	Yes	Yes	Yes	No	Yes	No	seryl-tRNA synthetase, putative, expressed
LOC_Os11g39680	No	Yes	Yes	Yes	Yes	Yes	Yes	expressed protein
LOC_Os11g39690	NA	Yes	Yes	Yes	No	No	No	hypothetical protein
LOC_Os11g39699	NA	Yes	Yes	Yes	No	No	No
LOC_Os11g39730	No	Yes	Yes	Yes	Yes	Yes	Yes	NB-ARC domain containing protein, expressed
LOC_Os11g39740	No	Yes	Yes	Yes	Yes	Yes	Yes	expressed protein
LOC_Os11g39750	No	Yes	Yes	Yes	Yes	Yes	Yes	expressed protein
LOC_Os11g39760	No	Yes	Yes	Yes	Yes	Yes	Yes	expressed protein
LOC_Os11g39770	NA	Yes	Yes	Yes	No	No	No	expressed protein
LOC_Os11g39780	No	Yes	Yes	Yes	Yes	Yes	Yes	expressed protein
LOC_Os11g39800	NA	Yes	No	Yes	No	No	No	expressed protein
LOC_Os11g39810	Yes	Yes	No	Yes	Yes	Yes	Yes	expressed protein
LOC_Os11g39820	Yes	Yes	No	Yes	Yes	Yes	Yes	expressed protein
LOC_Os11g39830	Yes	Yes	No	Yes	Yes	Yes	Yes	expressed protein
LOC_Os11g39840	Yes	Yes	No	Yes	Yes	Yes	Yes	expressed protein
LOC_Os11g39850	Yes	Yes	No	No	Yes	Yes	Yes	expressed protein
LOC_Os11g39910	Yes	Yes	No	No	No	No	No	DEFL80 - Defensin and Defensin-like DEFL family, expressed
LOC_Os11g39920	Yes	Yes	No	No	No	No	No	expressed protein
LOC_Os11g39929	Yes	Yes	No	No	No	No	No
LOC_Os11g39990	Yes	Yes	No	No	Yes	Yes	Yes	patatin, putative, expressed
LOC_Os11g40009	Yes	Yes	No	No	Yes	Yes	Yes	phospholipase, patatin family, putative, expressed
LOC_Os11g41870	NA	No	No	Yes	No	No	No	transporter family protein, putative, expressed
LOC_Os11g41875	NA	No	No	Yes	Yes	No	No	membrane protein, putative, expressed
LOC_Os11g41880	No	No	No	Yes	Yes	Yes	Yes	potyvirus VPg interacting protein, putative, expressed
LOC_Os11g41890	NA	No	No	Yes	No	No	No	RNA recognition motif containing protein, putative, expressed
LOC_Os11g41900	NA	No	No	Yes	No	No	No	acyltransferase, putative, expressed
LOC_Os11g41910	No	No	No	Yes	Yes	Yes	Yes	GTP-binding protein, putative, expressed
LOC_Os11g41920	NA	No	No	Yes	Yes	No	No	expressed protein
LOC_Os11g41940	No	No	No	Yes	Yes	Yes	Yes	expressed protein
LOC_Os11g41950	No	No	No	Yes	Yes	Yes	Yes	expressed protein
LOC_Os11g41960	No	No	No	Yes	Yes	Yes	Yes	hypothetical protein
LOC_Os12g28760	NA	No	No	Yes	No	No	No	expressed protein
LOC_Os12g28770	No	No	No	Yes	Yes	Yes	Yes	POEI19 - Pollen Ole e I allergen and extensin family protein precursor, expressed
LOC_Os12g28780	NA	No	No	Yes	No	No	No	expressed protein
LOC_Os12g28790	No	No	No	Yes	Yes	Yes	Yes	expressed protein
LOC_Os12g28820	No	No	No	Yes	Yes	Yes	Yes	expressed protein
LOC_Os12g28860	No	No	No	Yes	Yes	Yes	Yes	expressed protein
LOC_Os12g28870	No	No	No	Yes	Yes	Yes	Yes	expressed protein
LOC_Os12g28880	No	No	No	Yes	Yes	Yes	Yes	LTPL110 - Protease inhibitor/seed storage/LTP family protein precursor, putative, expressed
LOC_Os12g31290	NA	No	No	Yes	No	No	No	expressed protein
LOC_Os12g31330	NA	No	No	Yes	No	No	No	hypothetical protein
LOC_Os12g31340	No	No	No	Yes	Yes	Yes	Yes	OsFBD15 - F-box and FBD domain containing protein, expressed
LOC_Os12g31350	NA	No	No	Yes	No	No	No	SSXT protein, putative, expressed
