# Supplementary material for: Genome-wide association study revealed genetic variations of ABA sensitivity controlled by multiple stress-related genes in rice
Source: Stress Biol. 2021 Oct 7;1(1):10. doi: 10.1007/s44154-021-00011-4 (PMC10441979; doi:10.1007/s44154-021-00011-4)
Supplement: Supplementary file 4 — Supplementary Table 4. Key SNPs and InDels in the three candidate genes. [file 44154_2021_11_MOESM4_ESM.xlsx]

## Sheet: Sheet1
		Supplementary Table 4 Key SNPs and InDels in four candidate genes
Gene	Snp_ID	Chromosome	Position	Transcript	Distance	Annotation	Protein_change
LOC_Os02g34600	vg0220751337	chr02	20751337	LOC_Os02g34600.1	147	5_prime_UTR_variant
	vg0220751337	chr02	20751337	LOC_Os02g34600.2	147	5_prime_UTR_variant
	vg0220751393	chr02	20751393	LOC_Os02g34600.1	14	upstream_gene_variant
	vg0220751393	chr02	20751393	LOC_Os02g34600.2	14	upstream_gene_variant
	vg0220751504	chr02	20751504	LOC_Os02g34600.1	125	upstream_gene_variant
	vg0220751504	chr02	20751504	LOC_Os02g34600.2	125	upstream_gene_variant
	vg0220752702	chr02	20752702	LOC_Os02g34600.1	1323	upstream_gene_variant
	vg0220752702	chr02	20752702	LOC_Os02g34600.2	1323	upstream_gene_variant
	vg0220752905	chr02	20752905	LOC_Os02g34600.1	1526	upstream_gene_variant
	vg0220752905	chr02	20752905	LOC_Os02g34600.2	1526	upstream_gene_variant
	vg0220753096	chr02	20753096	LOC_Os02g34600.1	1717	upstream_gene_variant
	vg0220753096	chr02	20753096	LOC_Os02g34600.2	1717	upstream_gene_variant
	vg0220753260	chr02	20753260	LOC_Os02g34600.1	1881	upstream_gene_variant
	vg0220753260	chr02	20753260	LOC_Os02g34600.2	1881	upstream_gene_variant
LOC_Os07g44950	vg0726810431	chr07	26810431	LOC_Os07g44950.1		missense_variant	p.Gly172Ser
	vg0726810437	chr07	26810437	LOC_Os07g44950.1		missense_variant	p.Ala174Thr
	vg0726810450	chr07	26810450	LOC_Os07g44950.1		missense_variant	p.Gly178Asp
	vg0726810585	chr07	26810585	LOC_Os07g44950.1		missense_variant	p.Gln223Leu
	vg0726810586	chr07	26810586	LOC_Os07g44950.1		missense_variant	p.Gln223His
	vg0726810969	chr07	26810969	LOC_Os07g44950.1		missense_variant	p.Glu351Gly
	vg0726810990	chr07	26810990	LOC_Os07g44950.1		missense_variant	p.Gly358Glu
	vg0726812851	chr07	26812851	LOC_Os07g44950.1		missense_variant	p.Gly484Asp
	vg0726812857	chr07	26812857	LOC_Os07g44950.1		missense_variant	p.Thr486Ile
	vg0726812971	chr07	26812971	LOC_Os07g44950.1		missense_variant	p.Ala524Glu
LOC_Os11g39370	vg1123435617	chr11	23435617	LOC_Os11g39370.1		5_prime_UTR_premature_start_codon_gain_variant
	vg1123435617	chr11	23435617	LOC_Os11g39370.2		5_prime_UTR_premature_start_codon_gain_variant
	vg1123435617	chr11	23435617	LOC_Os11g39370.1	64	5_prime_UTR_variant
	vg1123435617	chr11	23435617	LOC_Os11g39370.2	64	5_prime_UTR_variant
	vg1123435618	chr11	23435618	LOC_Os11g39370.1	65	5_prime_UTR_variant
	vg1123435618	chr11	23435618	LOC_Os11g39370.2	65	5_prime_UTR_variant
	vg1123435623	chr11	23435623	LOC_Os11g39370.1	70	5_prime_UTR_variant
	vg1123435623	chr11	23435623	LOC_Os11g39370.2	70	5_prime_UTR_variant
	vg1123435625	chr11	23435625	LOC_Os11g39370.1	73	5_prime_UTR_variant
	vg1123435625	chr11	23435625	LOC_Os11g39370.2	73	5_prime_UTR_variant
	vg1123435642	chr11	23435642	LOC_Os11g39370.1	90	5_prime_UTR_variant
	vg1123435642	chr11	23435642	LOC_Os11g39370.2	90	5_prime_UTR_variant
	vg1123435657	chr11	23435657	LOC_Os11g39370.1	104	5_prime_UTR_variant
	vg1123435657	chr11	23435657	LOC_Os11g39370.2	104	5_prime_UTR_variant
	vg1123435661	chr11	23435661	LOC_Os11g39370.1	109	5_prime_UTR_variant
	vg1123435661	chr11	23435661	LOC_Os11g39370.2	109	5_prime_UTR_variant
	vg1123435671	chr11	23435671	LOC_Os11g39370.1	118	5_prime_UTR_variant
	vg1123435671	chr11	23435671	LOC_Os11g39370.2	118	5_prime_UTR_variant
	vg1123435673	chr11	23435673	LOC_Os11g39370.1	120	5_prime_UTR_variant
	vg1123435673	chr11	23435673	LOC_Os11g39370.2	120	5_prime_UTR_variant
	vg1123435674	chr11	23435674	LOC_Os11g39370.1		splice_region_variant
	vg1123435674	chr11	23435674	LOC_Os11g39370.2		splice_region_variant
	vg1123435674	chr11	23435674	LOC_Os11g39370.1	121	5_prime_UTR_variant
	vg1123435674	chr11	23435674	LOC_Os11g39370.2	121	5_prime_UTR_variant
	vg1123435676	chr11	23435676	LOC_Os11g39370.1		splice_acceptor_variant&intron_variant
	vg1123435681	chr11	23435681	LOC_Os11g39370.1		splice_region_variant&intron_variant
	vg1123435681	chr11	23435681	LOC_Os11g39370.2		splice_region_variant&intron_variant
